# Supplementary material for: ﻿Ten new species of genus Tachycines (Orthoptera, Rhaphidophoridae, Aemodogryllinae) from karst caves in Guizhou, China
Source: Zookeys. 2022 Jul 1;1109:115–40. doi: 10.3897/zookeys.1109.73937 (PMC9848947; doi:10.3897/zookeys.1109.73937)
Supplement: XML Treatment for Gymnaeta [file zookeys.1109.73937-treatment1.xml]

<!DOCTYPE tp:taxon-treatment
  PUBLIC "-//TaxonX//DTD Taxonomic Treatment Publishing DTD v0 20100105//EN" "tax-treatment-NSO.dtd">
<tp:taxon-treatment xmlns:tp="http://www.plazi.org/taxpub"><tp:treatment-meta><kwd-group><label>Taxon classification</label><kwd>
                <named-content content-type="kingdom">Animalia</named-content>
              </kwd><kwd>
                <named-content content-type="order">Orthoptera</named-content>
              </kwd><kwd>
                <named-content content-type="family">Rhaphidophoridae</named-content>
              </kwd></kwd-group><mixed-citation publication-type="journal"><person-group><name><surname>Zhou</surname><given-names>Xulin</given-names></name><name><surname>Yang</surname><given-names>Weicheng</given-names></name></person-group><article-title>﻿Ten new species of genus <italic><tp:taxon-name><tp:taxon-name-part taxon-name-part-type="genus" reg="Tachycines">Tachycines</tp:taxon-name-part></tp:taxon-name></italic> (<tp:taxon-name><tp:taxon-name-part taxon-name-part-type="order">Orthoptera</tp:taxon-name-part></tp:taxon-name>, <tp:taxon-name><tp:taxon-name-part taxon-name-part-type="family">Rhaphidophoridae</tp:taxon-name-part></tp:taxon-name>, <tp:taxon-name><tp:taxon-name-part taxon-name-part-type="subfamily">Aemodogryllinae</tp:taxon-name-part></tp:taxon-name>) from karst caves in Guizhou, China</article-title><source>Zookeys</source><day>01</day><month>07</month><year>2022</year><volume>1109</volume><fpage>115</fpage><lpage>140</lpage><pub-id pub-id-type="doi">10.3897/zookeys.1109.73937</pub-id></mixed-citation></tp:treatment-meta><tp:nomenclature><label>Subgenus ﻿</label><tp:taxon-name>
              <object-id xmlns:xlink="http://www.w3.org/1999/xlink" content-type="arpha" xlink:type="simple">34BD426E-8E78-574C-88DB-7ACD60789CAC</object-id>
              <tp:taxon-name-part taxon-name-part-type="genus" reg="Tachycines"/>
              <tp:taxon-name-part taxon-name-part-type="subgenus" reg="Gymnaeta">Gymnaeta</tp:taxon-name-part>
            </tp:taxon-name><tp:taxon-authority>Adelung, 1902</tp:taxon-authority><tp:nomenclature-citation-list><tp:nomenclature-citation><tp:taxon-name>
                  <tp:taxon-name-part taxon-name-part-type="genus" reg="Gymnaeta">Gymnaeta</tp:taxon-name-part>
                </tp:taxon-name><comment>Adelung, 1902. <italic>Annuaire du Musée Zoologique de l’Académie Impériale des Sciences de St. Petersburg</italic> 7: 62; Kirby 1906. A Synonymic Catalogue of <tp:taxon-name><tp:taxon-name-part taxon-name-part-type="order">Orthoptera</tp:taxon-name-part></tp:taxon-name> 2: 125.</comment></tp:nomenclature-citation><tp:nomenclature-citation><tp:taxon-name><tp:taxon-name-part taxon-name-part-type="genus" reg="Diestrammena">Diestrammena</tp:taxon-name-part> (<tp:taxon-name-part taxon-name-part-type="subgenus" reg="Gymnaeta">Gymnaeta</tp:taxon-name-part>)</tp:taxon-name><comment>: Jacobson, 1905[1902–1905]. In: Jacobson and Bianchi, <italic>Orthopteroid and Pseudoneuropteroid Insects of Russian Empire and adjacent countries</italic>, 329, 352, 434; <xref ref-type="bibr" rid="B6">Gorochov 1994</xref>. In: Gorochov and Kireichuk [Eds.], <italic>Proceedings of the Zoological Institute of the Russian Academy of Sciences</italic>, 257: 49; Otte 2000. <tp:taxon-name><tp:taxon-name-part taxon-name-part-type="order">Orthoptera</tp:taxon-name-part></tp:taxon-name> Species File 8: 55; <xref ref-type="bibr" rid="B12">Jiao et al. 2008</xref>. <italic>Zootaxa</italic> 1917: 55; <xref ref-type="bibr" rid="B31">Zhang and Liu 2009</xref>. <italic>Zootaxa</italic> 2272: 21.</comment></tp:nomenclature-citation><tp:nomenclature-citation><tp:taxon-name><tp:taxon-name-part taxon-name-part-type="genus" reg="Tachycines">Tachycines</tp:taxon-name-part> (<tp:taxon-name-part taxon-name-part-type="subgenus" reg="Gymnaeta">Gymnaeta</tp:taxon-name-part>)</tp:taxon-name><comment>: Karny, 1934. <tp:taxon-name><tp:taxon-name-part taxon-name-part-type="genus" reg="Konowia">Konowia</tp:taxon-name-part></tp:taxon-name> 13 (1–3): 218; Karny 1937. <italic>Genera Insectorum</italic> 206: 248; Storozhenko 1990. <italic>Entomologicheskoe Obozrenie</italic> 69(4): 845, 847; Qin et al. 2018. <italic>Zootaxa</italic> 4374(4): 452; <xref ref-type="bibr" rid="B20">Qin et al. 2019</xref>. <italic>Zootaxa</italic> 4560(2): 274; <xref ref-type="bibr" rid="B4">Feng et al. 2019</xref>. <italic>Zootaxa</italic> 4674(4): 492; <xref ref-type="bibr" rid="B32">Zhou and Yang 2020</xref>. <italic>ZooKeys</italic> 937: 21–29; <xref ref-type="bibr" rid="B34">Zhu et al. 2020</xref>. <italic>Zootaxa</italic> 4809(1): 72.</comment></tp:nomenclature-citation></tp:nomenclature-citation-list></tp:nomenclature><tp:treatment-sec sec-type="type species" id="SECID0EQBAE"><title>Type species.</title><p><italic><tp:taxon-name><tp:taxon-name-part taxon-name-part-type="genus" reg="Gymnaeta">Gymnaeta</tp:taxon-name-part><tp:taxon-name-part taxon-name-part-type="species" reg="berezovskii">berezovskii</tp:taxon-name-part></tp:taxon-name></italic> Adelung, by subsequent designation; authority: Kirby, W.F. 1906. A Synonymic Catalogue of <tp:taxon-name><tp:taxon-name-part taxon-name-part-type="order">Orthoptera</tp:taxon-name-part></tp:taxon-name> (<tp:taxon-name><tp:taxon-name-part taxon-name-part-type="order">Orthoptera</tp:taxon-name-part></tp:taxon-name><tp:taxon-name><tp:taxon-name-part taxon-name-part-type="order">Saltatoria</tp:taxon-name-part></tp:taxon-name>, <tp:taxon-name><tp:taxon-name-part taxon-name-part-type="family">Locustidae</tp:taxon-name-part></tp:taxon-name> vel <tp:taxon-name><tp:taxon-name-part taxon-name-part-type="family">Acridiidae</tp:taxon-name-part></tp:taxon-name>) 2: i–viii, 1–562.</p></tp:treatment-sec><ref-list><ref id="B6"><mixed-citation xmlns:xlink="http://www.w3.org/1999/xlink" xlink:type="simple"><person-group><name name-style="western"><surname>Gorochov</surname><given-names>AV</given-names></name></person-group> (<year>1994</year>) <article-title>News of systematics and faunistics of Vietnam insects Part 4.</article-title><source>Proceedings of the Zoological Institute of the Russian Academy of Sciences</source><volume>257</volume>: <fpage>37</fpage>–<lpage>50</lpage>.</mixed-citation></ref><ref id="B12"><mixed-citation xmlns:xlink="http://www.w3.org/1999/xlink" xlink:type="simple"><person-group><name name-style="western"><surname>Jiao</surname><given-names>ZJ</given-names></name><name name-style="western"><surname>Niu</surname><given-names>CY</given-names></name><name name-style="western"><surname>Liu</surname><given-names>XW</given-names></name><name name-style="western"><surname>Lei</surname><given-names>CL</given-names></name><name name-style="western"><surname>Bi</surname><given-names>WX</given-names></name></person-group> (<year>2008</year>) <article-title>Descriptions of Chinese species of the subgenus <tp:taxon-name><tp:taxon-name-part taxon-name-part-type="genus">Diestrammena</tp:taxon-name-part> (<tp:taxon-name-part taxon-name-part-type="subgenus">Gymnaeta</tp:taxon-name-part>)</tp:taxon-name> Adelung (<tp:taxon-name><tp:taxon-name-part taxon-name-part-type="order">Orthoptera</tp:taxon-name-part></tp:taxon-name>: <tp:taxon-name><tp:taxon-name-part taxon-name-part-type="family">Rhaphidophoridae</tp:taxon-name-part></tp:taxon-name>).</article-title><source>Zootaxa</source><volume>1917</volume>(<issue>1</issue>): <fpage>55</fpage>–<lpage>60</lpage>. <ext-link xlink:type="simple" ext-link-type="doi" xlink:href="10.11646/zootaxa.1917.1.4">https://doi.org/10.11646/zootaxa.1917.1.4</ext-link></mixed-citation></ref><ref id="B31"><mixed-citation xmlns:xlink="http://www.w3.org/1999/xlink" xlink:type="simple"><person-group><name name-style="western"><surname>Zhang</surname><given-names>F</given-names></name><name name-style="western"><surname>Liu</surname><given-names>XW</given-names></name></person-group> (<year>2009</year>) <article-title>A review of the subgenus <tp:taxon-name><tp:taxon-name-part taxon-name-part-type="genus">Diestrammena</tp:taxon-name-part> (<tp:taxon-name-part taxon-name-part-type="subgenus">Gymnaeta</tp:taxon-name-part>)</tp:taxon-name> from China (<tp:taxon-name><tp:taxon-name-part taxon-name-part-type="order">Orthoptera</tp:taxon-name-part></tp:taxon-name>: <tp:taxon-name><tp:taxon-name-part taxon-name-part-type="family">Rhaphidophoridae</tp:taxon-name-part></tp:taxon-name><tp:taxon-name><tp:taxon-name-part taxon-name-part-type="subfamily">Aemodogryllinae</tp:taxon-name-part></tp:taxon-name>).</article-title><source>Zootaxa</source><volume>2272</volume>(<issue>1</issue>): <fpage>21</fpage>–<lpage>36</lpage>. <ext-link xlink:type="simple" ext-link-type="doi" xlink:href="10.11646/zootaxa.2272.1.2">https://doi.org/10.11646/zootaxa.2272.1.2</ext-link></mixed-citation></ref><ref id="B20"><mixed-citation xmlns:xlink="http://www.w3.org/1999/xlink" xlink:type="simple"><person-group><name name-style="western"><surname>Qin</surname><given-names>YY</given-names></name><name name-style="western"><surname>Liu</surname><given-names>XW</given-names></name><name name-style="western"><surname>Li</surname><given-names>K</given-names></name></person-group> (<year>2019</year>) <article-title>Review of the subgenus <tp:taxon-name><tp:taxon-name-part taxon-name-part-type="genus">Tachycines</tp:taxon-name-part> (<tp:taxon-name-part taxon-name-part-type="subgenus">Gymnaeta</tp:taxon-name-part>)</tp:taxon-name> Adelung, 1902 (<tp:taxon-name><tp:taxon-name-part taxon-name-part-type="order">Orthoptera</tp:taxon-name-part></tp:taxon-name>, <tp:taxon-name><tp:taxon-name-part taxon-name-part-type="family">Rhaphidophoridae</tp:taxon-name-part></tp:taxon-name>, <tp:taxon-name><tp:taxon-name-part taxon-name-part-type="subfamily">Aemodogryllinae</tp:taxon-name-part></tp:taxon-name>, <tp:taxon-name><tp:taxon-name-part taxon-name-part-type="tribe">Aemodogryllini</tp:taxon-name-part></tp:taxon-name>).</article-title><source>Zootaxa</source><volume>4560</volume>(<issue>2</issue>): <fpage>273</fpage>–<lpage>310</lpage>. <ext-link xlink:type="simple" ext-link-type="doi" xlink:href="10.11646/zootaxa.4560.2.3">https://doi.org/10.11646/zootaxa.4560.2.3</ext-link></mixed-citation></ref><ref id="B4"><mixed-citation xmlns:xlink="http://www.w3.org/1999/xlink" xlink:type="simple"><person-group><name name-style="western"><surname>Feng</surname><given-names>XL</given-names></name><name name-style="western"><surname>Huang</surname><given-names>SH</given-names></name><name name-style="western"><surname>Luo</surname><given-names>CQ</given-names></name></person-group> (<year>2019</year>) <article-title>A new species of the subgenus <tp:taxon-name><tp:taxon-name-part taxon-name-part-type="genus">Tachycines</tp:taxon-name-part> (<tp:taxon-name-part taxon-name-part-type="subgenus">Gymnaeta</tp:taxon-name-part>)</tp:taxon-name> (<tp:taxon-name><tp:taxon-name-part taxon-name-part-type="order">Orthoptera</tp:taxon-name-part></tp:taxon-name>: <tp:taxon-name><tp:taxon-name-part taxon-name-part-type="family">Rhaphidophoridae</tp:taxon-name-part></tp:taxon-name>) from karst caves of southern Guizhou, China.</article-title><source>Zootaxa</source><volume>4674</volume>(<issue>4</issue>): <fpage>491</fpage>–<lpage>495</lpage>. <ext-link xlink:type="simple" ext-link-type="doi" xlink:href="10.11646/zootaxa.4674.4.8">https://doi.org/10.11646/zootaxa.4674.4.8</ext-link></mixed-citation></ref><ref id="B32"><mixed-citation xmlns:xlink="http://www.w3.org/1999/xlink" xlink:type="simple"><person-group><name name-style="western"><surname>Zhou</surname><given-names>XL</given-names></name><name name-style="western"><surname>Yang</surname><given-names>WC</given-names></name></person-group> (<year>2020</year>) <article-title>A new species of <italic><tp:taxon-name><tp:taxon-name-part taxon-name-part-type="genus">Tachycines</tp:taxon-name-part></tp:taxon-name></italic> Adelung, 1902 (<tp:taxon-name><tp:taxon-name-part taxon-name-part-type="order">Orthoptera</tp:taxon-name-part></tp:taxon-name>, <tp:taxon-name><tp:taxon-name-part taxon-name-part-type="family">Rhaphidophoridae</tp:taxon-name-part></tp:taxon-name>, <tp:taxon-name><tp:taxon-name-part taxon-name-part-type="subfamily">Aemodogryllinae</tp:taxon-name-part></tp:taxon-name>, <tp:taxon-name><tp:taxon-name-part taxon-name-part-type="tribe">Aemodogryllini</tp:taxon-name-part></tp:taxon-name>) from karst caves in Guizhou, China.</article-title><source>ZooKeys</source><volume>937</volume>: <fpage>21</fpage>–<lpage>29</lpage>. <ext-link xlink:type="simple" ext-link-type="doi" xlink:href="10.3897/zookeys.937.49173">https://doi.org/10.3897/zookeys.937.49173</ext-link></mixed-citation></ref><ref id="B34"><mixed-citation xmlns:xlink="http://www.w3.org/1999/xlink" xlink:type="simple"><person-group><name name-style="western"><surname>Zhu</surname><given-names>QD</given-names></name><name name-style="western"><surname>Chen</surname><given-names>HM</given-names></name><name name-style="western"><surname>Shi</surname><given-names>FM</given-names></name></person-group> (<year>2020</year>) <article-title>Remarks on the genus <italic><tp:taxon-name><tp:taxon-name-part taxon-name-part-type="genus">Tachycines</tp:taxon-name-part></tp:taxon-name></italic> Adelung, 1902 (<tp:taxon-name><tp:taxon-name-part taxon-name-part-type="order">Orthoptera</tp:taxon-name-part></tp:taxon-name>: <tp:taxon-name><tp:taxon-name-part taxon-name-part-type="family">Rhaphidophoridae</tp:taxon-name-part></tp:taxon-name>: <tp:taxon-name><tp:taxon-name-part taxon-name-part-type="subfamily">Aemodogryllinae</tp:taxon-name-part></tp:taxon-name>) with description of eight new species from caves in southern China.</article-title><source>Zootaxa</source><volume>4809</volume>(<issue>1</issue>): <fpage>71</fpage>–<lpage>94</lpage>. <ext-link xlink:type="simple" ext-link-type="doi" xlink:href="10.11646/zootaxa.4809.1.4">https://doi.org/10.11646/zootaxa.4809.1.4</ext-link></mixed-citation></ref></ref-list></tp:taxon-treatment>
