# Supplementary material for: ﻿Ten new species of genus Tachycines (Orthoptera, Rhaphidophoridae, Aemodogryllinae) from karst caves in Guizhou, China
Source: Zookeys. 2022 Jul 1;1109:115–40. doi: 10.3897/zookeys.1109.73937 (PMC9848947; doi:10.3897/zookeys.1109.73937)
Supplement: XML Treatment for Tachycines (Gymnaeta) zhongi [file zookeys.1109.73937-treatment2.xml]

<!DOCTYPE tp:taxon-treatment
  PUBLIC "-//TaxonX//DTD Taxonomic Treatment Publishing DTD v0 20100105//EN" "tax-treatment-NSO.dtd">
<tp:taxon-treatment xmlns:tp="http://www.plazi.org/taxpub"><tp:treatment-meta><kwd-group><label>Taxon classification</label><kwd>
                <named-content content-type="kingdom">Animalia</named-content>
              </kwd><kwd>
                <named-content content-type="order">Orthoptera</named-content>
              </kwd><kwd>
                <named-content content-type="family">Rhaphidophoridae</named-content>
              </kwd></kwd-group><mixed-citation publication-type="journal"><person-group><name><surname>Zhou</surname><given-names>Xulin</given-names></name><name><surname>Yang</surname><given-names>Weicheng</given-names></name></person-group><article-title>﻿Ten new species of genus <italic><tp:taxon-name><tp:taxon-name-part taxon-name-part-type="genus" reg="Tachycines">Tachycines</tp:taxon-name-part></tp:taxon-name></italic> (<tp:taxon-name><tp:taxon-name-part taxon-name-part-type="order">Orthoptera</tp:taxon-name-part></tp:taxon-name>, <tp:taxon-name><tp:taxon-name-part taxon-name-part-type="family">Rhaphidophoridae</tp:taxon-name-part></tp:taxon-name>, <tp:taxon-name><tp:taxon-name-part taxon-name-part-type="subfamily">Aemodogryllinae</tp:taxon-name-part></tp:taxon-name>) from karst caves in Guizhou, China</article-title><source>Zookeys</source><day>01</day><month>07</month><year>2022</year><volume>1109</volume><fpage>115</fpage><lpage>140</lpage><pub-id pub-id-type="doi">10.3897/zookeys.1109.73937</pub-id></mixed-citation></tp:treatment-meta><tp:nomenclature><label>﻿</label><tp:taxon-name><object-id xmlns:xlink="http://www.w3.org/1999/xlink" content-type="arpha" xlink:type="simple">60754258-796F-5BB1-8733-3B64FFFA0213</object-id><tp:taxon-name-part taxon-name-part-type="genus" reg="Tachycines">Tachycines</tp:taxon-name-part> (<tp:taxon-name-part taxon-name-part-type="subgenus" reg="Gymnaeta">Gymnaeta</tp:taxon-name-part>) <tp:taxon-name-part taxon-name-part-type="species" reg="zhongi">zhongi</tp:taxon-name-part><object-id xmlns:xlink="http://www.w3.org/1999/xlink" content-type="zoobank" xlink:type="simple">http://zoobank.org/705C74CA-5D8A-46E1-8223-FDA318E27D72</object-id></tp:taxon-name><tp:taxon-status xmlns:xlink="http://www.w3.org/1999/xlink" xlink:type="simple"> sp. nov.</tp:taxon-status><xref ref-type="fig" rid="F1">Figs 1A–D</xref><xref ref-type="fig" rid="F15">, 15</xref></tp:nomenclature><tp:treatment-sec sec-type="material" id="SECID0ENEAE"><title>Specimens examined.</title><p><bold><italic>Holotype</italic></bold>, 1♂, Daxiao Dong, Xinchang township, Liuzhi Special District, 900 m, 2019-VII-28, collected by Jinhua Zhong, Xulin Zhou, Lingzhi Ou, Guang Wang, Benzhang Shi, Juan Liao and Liangfeng An; <bold><italic>paratypes</italic></bold>, 5♂, 2♀, same collection data as for holotype.</p></tp:treatment-sec><tp:treatment-sec sec-type="diagnosis" id="SECID0E2EAE"><title>Diagnosis.</title><p>This new species is similar to <tp:taxon-name><tp:taxon-name-part taxon-name-part-type="genus" reg="Tachycines">T.</tp:taxon-name-part> (<tp:taxon-name-part taxon-name-part-type="subgenus" reg="Gymnaeta">G.</tp:taxon-name-part>) <tp:taxon-name-part taxon-name-part-type="species" reg="caudatus">caudatus</tp:taxon-name-part></tp:taxon-name> (<xref ref-type="bibr" rid="B11">Gorochov et al., 2006</xref>) regarding the shape of the female subgenital plate, but the female subgenital plate of the new species has a small triangle on both sides, while the latter is without. Also similar to <tp:taxon-name><tp:taxon-name-part taxon-name-part-type="genus" reg="Tachycines">T.</tp:taxon-name-part> (<tp:taxon-name-part taxon-name-part-type="subgenus" reg="Gymnaeta">G.</tp:taxon-name-part>) <tp:taxon-name-part taxon-name-part-type="species" reg="chenhui">chenhui</tp:taxon-name-part></tp:taxon-name> (Rampini &amp; Di Russo, 2008) regarding the shape of the male epiphallus, but the new species is smaller, with its body length not exceeding 13 mm, vertex conical tubercles extremely reduced, scarce (Fig. <xref ref-type="fig" rid="F1">1D</xref>), ventral conical projections of 3<sup>rd</sup>–8<sup>th</sup> abdominal sternites less developed, forming smaller and shorter projections, hind tarsus keeled ventrally; <tp:taxon-name><tp:taxon-name-part taxon-name-part-type="genus" reg="Tachycines">T.</tp:taxon-name-part> (<tp:taxon-name-part taxon-name-part-type="subgenus" reg="Gymnaeta">G.</tp:taxon-name-part>) <tp:taxon-name-part taxon-name-part-type="species" reg="chenhui">chenhui</tp:taxon-name-part></tp:taxon-name> has a larger body exceeding 13 mm, vertex conical tubercles of intermediate development, ventral conical projections of 3<sup>rd</sup>–8<sup>th</sup> abdominal sternites developed, forming larger and longer projections, hind tarsus with bristles ventrally.</p><fig id="F1" position="float" orientation="portrait"><object-id xmlns:xlink="http://www.w3.org/1999/xlink" content-type="doi" xlink:type="simple">10.3897/zookeys.1109.73937.figure1</object-id><object-id xmlns:xlink="http://www.w3.org/1999/xlink" content-type="arpha" xlink:type="simple">64A534F5-FAAE-52CB-AD79-81003F56E10C</object-id><label>Figure 1.</label><caption><p><tp:taxon-name><tp:taxon-name-part taxon-name-part-type="genus" reg="Tachycines">Tachycines</tp:taxon-name-part> (<tp:taxon-name-part taxon-name-part-type="subgenus" reg="Gymnaeta">Gymnaeta</tp:taxon-name-part>) <tp:taxon-name-part taxon-name-part-type="species" reg="zhongi">zhongi</tp:taxon-name-part></tp:taxon-name> sp. nov., <bold>A</bold> male genitalia, dorsal view <bold>B</bold> female subgenital plate in ventral view <bold>C</bold> hind tarsus in lateral view <bold>D</bold> male live habitus dorsal view.</p></caption><graphic xmlns:xlink="http://www.w3.org/1999/xlink" xlink:href="zookeys-1109-115_article-73937__-g001.jpg" position="float" orientation="portrait" xlink:type="simple" id="oo_709393.jpg"><uri content-type="original_file" xlink:type="simple">https://binary.pensoft.net/fig/709393</uri></graphic></fig></tp:treatment-sec><tp:treatment-sec sec-type="description" id="SECID0E5HAE"><title>Description.</title><p><bold>Male.</bold> Body medium and small-sized (Fig. <xref ref-type="fig" rid="F1">1D</xref>). Eyes slightly reduced, ocelli absent; conical tubercles of vertex reduced. Legs elongate and slender; fore femur approx. 3.1–3.2 times longer than the pronotum, ventrally unarmed, the internal genicular lobe with single small spine, external genicular lobe with single elongate movable spur; ventral side of fore tibiae with one internal spur and two external spurs. Mid femur with an elongate movable spur on the inner and outer genicular lobes, ventrally unarmed; mid tibiae beneath with one internal spur and one external spur. Hind femur without ventral spine, internal genicular lobe with one small spine; hind tibiae dorsally on both sides with 23–25 spines, sparsely arranged. Supra-internal spur of hind tibiae not exceeding ventral apex of hind tarsus. Hind tarsus keeled ventrally and with one dorsal apical spine (Fig. <xref ref-type="fig" rid="F1">1C</xref>). Small and short ventral conical projections of 3<sup>rd</sup>–8<sup>th</sup> abdominal sternites developed, but distal ones obtuse and densely ciliated. Cerci extremely long. Male genitalia with H-shaped epiphallus, middle lobe and lateral sclerites of genitalia almost at the same level at the bottom (Fig. <xref ref-type="fig" rid="F1">1A</xref>).</p><p><bold>Female.</bold> Other characteristics are similar to the male. Subgenital plate with three lobes, median lobe large and nearly triangular (Fig. <xref ref-type="fig" rid="F1">1B</xref>). Ovipositor is slightly longer than half the length of hind femur.</p></tp:treatment-sec><tp:treatment-sec sec-type="Coloration" id="SECID0E5IAE"><title>Coloration.</title><p>Body uniformly yellowish brown.</p></tp:treatment-sec><tp:treatment-sec sec-type="description" id="SECID0EDJAE"><title>Measurements</title><p><bold>(mm).</bold> Body ♂11.2–11.6, ♀10.8–12.1; pronotum ♂3.5, ♀3.8; fore femur ♂11.1–11.5, ♀10.8–12.3; hind femur ♂18.5–19.3, ♀18.4–20.0, ovipositor 10.0–11.2.</p></tp:treatment-sec><tp:treatment-sec sec-type="distribution" id="SECID0ELJAE"><title>Distribution of light zone.</title><p>Weak light and dark light zones.</p></tp:treatment-sec><tp:treatment-sec sec-type="Cave adaptation type" id="SECID0EQJAE"><title>Cave adaptation type.</title><p>Troglobite.</p></tp:treatment-sec><tp:treatment-sec sec-type="etymology" id="SECID0EVJAE"><title>Etymology.</title><p>The specific epithet refers to the person’s last name who led us to collect the specimens.</p></tp:treatment-sec><tp:treatment-sec><!--Section generated to contain objects referenced in tp:taxon-treatment.--><fig id="F15" position="float" orientation="portrait"><object-id xmlns:xlink="http://www.w3.org/1999/xlink" content-type="doi" xlink:type="simple">10.3897/zookeys.1109.73937.figure15</object-id><object-id xmlns:xlink="http://www.w3.org/1999/xlink" content-type="arpha" xlink:type="simple">9AD05B06-E1FD-5B0E-BF0E-36A989A352DE</object-id><label>Figure 15.</label><caption><p>Distribution map for new species of subgenus <tp:taxon-name><tp:taxon-name-part taxon-name-part-type="genus" reg="Tachycines"/><tp:taxon-name-part taxon-name-part-type="subgenus" reg="Gymnaeta">Gymnaeta</tp:taxon-name-part></tp:taxon-name> from Guizhou mentioned in this study.</p></caption><graphic xmlns:xlink="http://www.w3.org/1999/xlink" xlink:href="zookeys-1109-115_article-73937__-g015.jpg" position="float" orientation="portrait" xlink:type="simple" id="oo_709407.jpg"><uri content-type="original_file" xlink:type="simple">https://binary.pensoft.net/fig/709407</uri></graphic></fig></tp:treatment-sec><ref-list><ref id="B11"><mixed-citation xmlns:xlink="http://www.w3.org/1999/xlink" xlink:type="simple"><person-group><name name-style="western"><surname>Gorochov</surname><given-names>AV</given-names></name><name name-style="western"><surname>Rampini</surname><given-names>M</given-names></name><name name-style="western"><surname>Di Russo</surname><given-names>C</given-names></name></person-group> (<year>2006</year>) <article-title>New species of the genus <italic><tp:taxon-name><tp:taxon-name-part taxon-name-part-type="genus">Diestrammena</tp:taxon-name-part></tp:taxon-name></italic> (<tp:taxon-name><tp:taxon-name-part taxon-name-part-type="order">Orthoptera</tp:taxon-name-part></tp:taxon-name>: <tp:taxon-name><tp:taxon-name-part taxon-name-part-type="family">Rhaphidophoridae</tp:taxon-name-part></tp:taxon-name>: <tp:taxon-name><tp:taxon-name-part taxon-name-part-type="subfamily">Aemodogryllinae</tp:taxon-name-part></tp:taxon-name>) from caves of China.</article-title><source>Russian Entomological Journal</source><volume>15</volume>(<issue>4</issue>): <fpage>355</fpage>–<lpage>360</lpage>.</mixed-citation></ref></ref-list></tp:taxon-treatment>
