# Supplementary material for: ﻿Ten new species of genus Tachycines (Orthoptera, Rhaphidophoridae, Aemodogryllinae) from karst caves in Guizhou, China
Source: Zookeys. 2022 Jul 1;1109:115–40. doi: 10.3897/zookeys.1109.73937 (PMC9848947; doi:10.3897/zookeys.1109.73937)
Supplement: XML Treatment for Tachycines (Gymnaeta) jinniui [file zookeys.1109.73937-treatment3.xml]

<!DOCTYPE tp:taxon-treatment
  PUBLIC "-//TaxonX//DTD Taxonomic Treatment Publishing DTD v0 20100105//EN" "tax-treatment-NSO.dtd">
<tp:taxon-treatment xmlns:tp="http://www.plazi.org/taxpub"><tp:treatment-meta><kwd-group><label>Taxon classification</label><kwd>
                <named-content content-type="kingdom">Animalia</named-content>
              </kwd><kwd>
                <named-content content-type="order">Orthoptera</named-content>
              </kwd><kwd>
                <named-content content-type="family">Rhaphidophoridae</named-content>
              </kwd></kwd-group><mixed-citation publication-type="journal"><person-group><name><surname>Zhou</surname><given-names>Xulin</given-names></name><name><surname>Yang</surname><given-names>Weicheng</given-names></name></person-group><article-title>﻿Ten new species of genus <italic><tp:taxon-name><tp:taxon-name-part taxon-name-part-type="genus" reg="Tachycines">Tachycines</tp:taxon-name-part></tp:taxon-name></italic> (<tp:taxon-name><tp:taxon-name-part taxon-name-part-type="order">Orthoptera</tp:taxon-name-part></tp:taxon-name>, <tp:taxon-name><tp:taxon-name-part taxon-name-part-type="family">Rhaphidophoridae</tp:taxon-name-part></tp:taxon-name>, <tp:taxon-name><tp:taxon-name-part taxon-name-part-type="subfamily">Aemodogryllinae</tp:taxon-name-part></tp:taxon-name>) from karst caves in Guizhou, China</article-title><source>Zookeys</source><day>01</day><month>07</month><year>2022</year><volume>1109</volume><fpage>115</fpage><lpage>140</lpage><pub-id pub-id-type="doi">10.3897/zookeys.1109.73937</pub-id></mixed-citation></tp:treatment-meta><tp:nomenclature><label>﻿</label><tp:taxon-name><object-id xmlns:xlink="http://www.w3.org/1999/xlink" content-type="arpha" xlink:type="simple">B188F142-7154-59F1-B65D-89387466F2E2</object-id><tp:taxon-name-part taxon-name-part-type="genus" reg="Tachycines">Tachycines</tp:taxon-name-part> (<tp:taxon-name-part taxon-name-part-type="subgenus" reg="Gymnaeta">Gymnaeta</tp:taxon-name-part>) <tp:taxon-name-part taxon-name-part-type="species" reg="jinniui">jinniui</tp:taxon-name-part><object-id xmlns:xlink="http://www.w3.org/1999/xlink" content-type="zoobank" xlink:type="simple">http://zoobank.org/144C1AF3-1041-4D1C-A340-C9C6832F74CC</object-id></tp:taxon-name><tp:taxon-status xmlns:xlink="http://www.w3.org/1999/xlink" xlink:type="simple"> sp. nov.</tp:taxon-status><xref ref-type="fig" rid="F2">Figs 2A</xref><xref ref-type="fig" rid="F14">, 14</xref><xref ref-type="fig" rid="F15">, 15</xref></tp:nomenclature><tp:treatment-sec sec-type="material" id="SECID0ERLAE"><title>Specimens examined.</title><p><bold><italic>Holotype</italic></bold>, 1♀, Jinniu Cave (Fig. <xref ref-type="fig" rid="F14">14</xref>), Libo County, 2017-X-23, collected by Xulin Zhou, Dongshan Xu, Weicheng Yang; <bold><italic>paratype</italic></bold>, 1♀, same collection data as for holotype.</p></tp:treatment-sec><tp:treatment-sec sec-type="diagnosis" id="SECID0EDMAE"><title>Diagnosis.</title><p>The new species is very similar to <tp:taxon-name><tp:taxon-name-part taxon-name-part-type="genus" reg="Tachycines">Tachycines</tp:taxon-name-part> (<tp:taxon-name-part taxon-name-part-type="subgenus" reg="Gymnaeta">Gymnaeta</tp:taxon-name-part>) <tp:taxon-name-part taxon-name-part-type="species" reg="trapezialis">trapezialis</tp:taxon-name-part></tp:taxon-name> Zhou &amp; Yang, 2020 but differs from the latter by having slightly reduced eyes and the conical tubercles of the vertex intermediately reduce, the hind tibia dorsally on each side has 78–85 spines instead of 54–60 spines.</p><fig id="F2" position="float" orientation="portrait"><object-id xmlns:xlink="http://www.w3.org/1999/xlink" content-type="doi" xlink:type="simple">10.3897/zookeys.1109.73937.figure2</object-id><object-id xmlns:xlink="http://www.w3.org/1999/xlink" content-type="arpha" xlink:type="simple">C2AFD118-4985-5287-B268-F7FFDE40558A</object-id><label>Figure 2.</label><caption><p><tp:taxon-name><tp:taxon-name-part taxon-name-part-type="genus" reg="Tachycines">Tachycines</tp:taxon-name-part> (<tp:taxon-name-part taxon-name-part-type="subgenus" reg="Gymnaeta">Gymnaeta</tp:taxon-name-part>) <tp:taxon-name-part taxon-name-part-type="species" reg="jinniui">jinniui</tp:taxon-name-part></tp:taxon-name> sp. nov., female, subgenital plate in ventral view.</p></caption><graphic xmlns:xlink="http://www.w3.org/1999/xlink" xlink:href="zookeys-1109-115_article-73937__-g002.jpg" position="float" orientation="portrait" xlink:type="simple" id="oo_709394.jpg"><uri content-type="original_file" xlink:type="simple">https://binary.pensoft.net/fig/709394</uri></graphic></fig></tp:treatment-sec><tp:treatment-sec sec-type="description" id="SECID0ESNAE"><title>Description.</title><p><bold>Female.</bold> Body medium sized. Vertex conical tubercles slightly reduced, apex obtuse, ommateum black and well developed. Legs elongate and slender; fore femur approx. 2.5–2.7 times longer than the pronotum, ventrally unarmed, the internal genicular lobe with a small spine, external genicular lobe with one elongate movable spur; ventral side of fore tibiae with one internal spur and two external spurs. Mid femur with an elongate movable spur on internal and external genicular lobes, ventrally unarmed; mid tibiae beneath with two internal spurs and two external spurs. Hind femur without ventral spine, internal genicular lobe without spine; hind tibiae dorsally on both sides with 79–86 spines, arranged in groups. Supra-internal spur of hind tibiae not exceeding ventral apex of hind tarsus. Hind tarsus keeled ventrally, with one dorsal apical spine. Cerci long and slender. Ovipositor shorter than half length of hind femur.</p><p><bold>Male.</bold> Unknown.</p></tp:treatment-sec><tp:treatment-sec sec-type="Coloration" id="SECID0E5NAE"><title>Coloration.</title><p>Body color uniform, yellowish brown, eyes black.</p></tp:treatment-sec><tp:treatment-sec sec-type="description" id="SECID0EDOAE"><title>Measurements</title><p><bold>(mm).</bold> Body ♀ 13.7–16.7; pronotum ♀ 5.1–5.3; fore femur ♀ 13.6–14.1; hind femur ♀ 25.2–26.0; ovipositor 8.4–8.5.</p></tp:treatment-sec><tp:treatment-sec sec-type="distribution" id="SECID0ELOAE"><title>Distribution of light zone.</title><p>Dark light zone.</p></tp:treatment-sec><tp:treatment-sec sec-type="Cave adaptation type" id="SECID0EQOAE"><title>Cave adaptation type.</title><p>Troglophile.</p></tp:treatment-sec><tp:treatment-sec sec-type="etymology" id="SECID0EVOAE"><title>Etymology.</title><p>The new species is named after the collection locality of the specimens (Jinniu cave).</p></tp:treatment-sec><tp:treatment-sec><!--Section generated to contain objects referenced in tp:taxon-treatment.--><fig id="F14" position="float" orientation="portrait"><object-id xmlns:xlink="http://www.w3.org/1999/xlink" content-type="doi" xlink:type="simple">10.3897/zookeys.1109.73937.figure14</object-id><object-id xmlns:xlink="http://www.w3.org/1999/xlink" content-type="arpha" xlink:type="simple">FC250326-92AC-540E-89E9-D459840F6BC4</object-id><label>Figure 14.</label><caption><p>Map of Cave Jinniu Dong, type locality of <tp:taxon-name><tp:taxon-name-part taxon-name-part-type="genus" reg="Tachycines">Tachycines</tp:taxon-name-part> (<tp:taxon-name-part taxon-name-part-type="subgenus" reg="Gymnaeta">Gymnaeta</tp:taxon-name-part>) <tp:taxon-name-part taxon-name-part-type="species" reg="jinniui">jinniui</tp:taxon-name-part></tp:taxon-name> sp. nov. The arrowhead indicates where in the cave system the rhaphidophorids were found.</p></caption><graphic xmlns:xlink="http://www.w3.org/1999/xlink" xlink:href="zookeys-1109-115_article-73937__-g014.jpg" position="float" orientation="portrait" xlink:type="simple" id="oo_709406.jpg"><uri content-type="original_file" xlink:type="simple">https://binary.pensoft.net/fig/709406</uri></graphic></fig><fig id="F15" position="float" orientation="portrait"><object-id xmlns:xlink="http://www.w3.org/1999/xlink" content-type="doi" xlink:type="simple">10.3897/zookeys.1109.73937.figure15</object-id><object-id xmlns:xlink="http://www.w3.org/1999/xlink" content-type="arpha" xlink:type="simple">9AD05B06-E1FD-5B0E-BF0E-36A989A352DE</object-id><label>Figure 15.</label><caption><p>Distribution map for new species of subgenus <tp:taxon-name><tp:taxon-name-part taxon-name-part-type="genus" reg="Tachycines"/><tp:taxon-name-part taxon-name-part-type="subgenus" reg="Gymnaeta">Gymnaeta</tp:taxon-name-part></tp:taxon-name> from Guizhou mentioned in this study.</p></caption><graphic xmlns:xlink="http://www.w3.org/1999/xlink" xlink:href="zookeys-1109-115_article-73937__-g015.jpg" position="float" orientation="portrait" xlink:type="simple" id="oo_709407.jpg"><uri content-type="original_file" xlink:type="simple">https://binary.pensoft.net/fig/709407</uri></graphic></fig></tp:treatment-sec></tp:taxon-treatment>
