# Supplementary material for: ﻿Ten new species of genus Tachycines (Orthoptera, Rhaphidophoridae, Aemodogryllinae) from karst caves in Guizhou, China
Source: Zookeys. 2022 Jul 1;1109:115–40. doi: 10.3897/zookeys.1109.73937 (PMC9848947; doi:10.3897/zookeys.1109.73937)
Supplement: XML Treatment for Tachycines (Gymnaeta) lahaidensis [file zookeys.1109.73937-treatment5.xml]

<!DOCTYPE tp:taxon-treatment
  PUBLIC "-//TaxonX//DTD Taxonomic Treatment Publishing DTD v0 20100105//EN" "tax-treatment-NSO.dtd">
<tp:taxon-treatment xmlns:tp="http://www.plazi.org/taxpub"><tp:treatment-meta><kwd-group><label>Taxon classification</label><kwd>
                <named-content content-type="kingdom">Animalia</named-content>
              </kwd><kwd>
                <named-content content-type="order">Orthoptera</named-content>
              </kwd><kwd>
                <named-content content-type="family">Rhaphidophoridae</named-content>
              </kwd></kwd-group><mixed-citation publication-type="journal"><person-group><name><surname>Zhou</surname><given-names>Xulin</given-names></name><name><surname>Yang</surname><given-names>Weicheng</given-names></name></person-group><article-title>﻿Ten new species of genus <italic><tp:taxon-name><tp:taxon-name-part taxon-name-part-type="genus" reg="Tachycines">Tachycines</tp:taxon-name-part></tp:taxon-name></italic> (<tp:taxon-name><tp:taxon-name-part taxon-name-part-type="order">Orthoptera</tp:taxon-name-part></tp:taxon-name>, <tp:taxon-name><tp:taxon-name-part taxon-name-part-type="family">Rhaphidophoridae</tp:taxon-name-part></tp:taxon-name>, <tp:taxon-name><tp:taxon-name-part taxon-name-part-type="subfamily">Aemodogryllinae</tp:taxon-name-part></tp:taxon-name>) from karst caves in Guizhou, China</article-title><source>Zookeys</source><day>01</day><month>07</month><year>2022</year><volume>1109</volume><fpage>115</fpage><lpage>140</lpage><pub-id pub-id-type="doi">10.3897/zookeys.1109.73937</pub-id></mixed-citation></tp:treatment-meta><tp:nomenclature><label>﻿</label><tp:taxon-name><object-id xmlns:xlink="http://www.w3.org/1999/xlink" content-type="arpha" xlink:type="simple">A65AAC53-5476-5943-8742-B3D28404E9B5</object-id><tp:taxon-name-part taxon-name-part-type="genus" reg="Tachycines">Tachycines</tp:taxon-name-part> (<tp:taxon-name-part taxon-name-part-type="subgenus" reg="Gymnaeta">Gymnaeta</tp:taxon-name-part>) <tp:taxon-name-part taxon-name-part-type="species" reg="lahaidensis">lahaidensis</tp:taxon-name-part><object-id xmlns:xlink="http://www.w3.org/1999/xlink" content-type="zoobank" xlink:type="simple">http://zoobank.org/365EE275-1199-4EC4-A0BA-0CD676277EEE</object-id></tp:taxon-name><tp:taxon-status xmlns:xlink="http://www.w3.org/1999/xlink" xlink:type="simple"> sp. nov.</tp:taxon-status><xref ref-type="fig" rid="F4">Figs 4A–D</xref><xref ref-type="fig" rid="F15">, 15</xref></tp:nomenclature><tp:treatment-sec sec-type="material" id="SECID0ELVAE"><title>Specimens examined.</title><p><bold><italic>Holotype</italic></bold>, 1♂, Lahaide Dong, Pinglang Town, Duyun City, 2015-VII-24, collected by Qing Wen, Dongshan Xu, Yuanchan Yu, Yi Luo, Guang Zhang; <bold><italic>paratypes</italic></bold>, 6♂, 8♀, same data as the holotype.</p></tp:treatment-sec><tp:treatment-sec sec-type="diagnosis" id="SECID0EZVAE"><title>Diagnosis.</title><p>The new species is very similar to <tp:taxon-name><tp:taxon-name-part taxon-name-part-type="genus" reg="Tachycines">Tachycines</tp:taxon-name-part> (<tp:taxon-name-part taxon-name-part-type="subgenus" reg="Gymnaeta">Gymnaeta</tp:taxon-name-part>) <tp:taxon-name-part taxon-name-part-type="species" reg="shibenzhangi">shibenzhangi</tp:taxon-name-part></tp:taxon-name> sp. nov., as both species have an arc-shaped epiphallus. The difference is that the ventral surface of the hind tarsus keeled in the new species, but differs from the latter in that: lower notch of the epiphallus is rather small, hind tarsus keeled beneath, epiphallus of male nearly n-shaped; ventral conical projections of 3<sup>rd</sup>–8<sup>th</sup> abdominal sternites developed, apex mucronate without dense cilia.</p></tp:treatment-sec><tp:treatment-sec sec-type="description" id="SECID0ERWAE"><title>Description.</title><p><bold>Male.</bold> Body medium sized. Vertex conical tubercles inconspicuous, eyes moderately reduced, approx. 1/2 the size of the normal eye. Legs elongate, slender; fore femur approx. 2.1–2.5 times longer than the pronotum, ventrally unarmed, external genicular lobe with one elongated movable spur, internal knee lobe without spine; fore tibiae ventrally with two external spurs and one internal spur. Mid femur with an elongate movable spur on the internal and external genicular lobes, ventrally unarmed; mid tibiae beneath with one external spur and one internal spur. Hind femur without spine ventrally; hind tibiae dorsally with 27–30 internal spines and 22–26 external spines, sparsely arranged. Supra-internal spur of hind tibiae not exceeding the ventral apex of hind tarsus. Hind tarsus keeled ventrally. Ventral conical projections of 3<sup>rd</sup>–8<sup>th</sup> abdominal sternites developed, distally mucronate without cilia. Epiphallus of male genitalia nearly n-shaped, lateral sclerites distinctly long and narrow.</p><p><bold>Female.</bold> Appearance is similar to the male. The subgenital plate is nearly triangular, its apical area slight obtuse (Fig. <xref ref-type="fig" rid="F4">4D</xref>). Ovipositor is longer than half length of the hind femur, dorsal margin smooth, apical area of ventral margin denticulate, bent slightly upwards.</p><fig id="F4" position="float" orientation="portrait"><object-id xmlns:xlink="http://www.w3.org/1999/xlink" content-type="doi" xlink:type="simple">10.3897/zookeys.1109.73937.figure4</object-id><object-id xmlns:xlink="http://www.w3.org/1999/xlink" content-type="arpha" xlink:type="simple">0ED3AF71-84B5-53FF-81B3-9FB461D6624B</object-id><label>Figure 4.</label><caption><p><tp:taxon-name><tp:taxon-name-part taxon-name-part-type="genus" reg="Tachycines">Tachycines</tp:taxon-name-part> (<tp:taxon-name-part taxon-name-part-type="subgenus" reg="Gymnaeta">Gymnaeta</tp:taxon-name-part>) <tp:taxon-name-part taxon-name-part-type="species" reg="lahaidensis">lahaidensis</tp:taxon-name-part></tp:taxon-name> sp. nov., <bold>A</bold> male body in lateral view <bold>B</bold> male genitalia in dorsal view <bold>C</bold> hind tarsus in lateral view <bold>D</bold> female subgenital plate in ventral view.</p></caption><graphic xmlns:xlink="http://www.w3.org/1999/xlink" xlink:href="zookeys-1109-115_article-73937__-g004.jpg" position="float" orientation="portrait" xlink:type="simple" id="oo_709396.jpg"><uri content-type="original_file" xlink:type="simple">https://binary.pensoft.net/fig/709396</uri></graphic></fig></tp:treatment-sec><tp:treatment-sec sec-type="Coloration" id="SECID0EIYAE"><title>Coloration.</title><p>Body brown, ovipositor wheat.</p></tp:treatment-sec><tp:treatment-sec sec-type="description" id="SECID0ENYAE"><title>Measurements</title><p><bold>(mm).</bold> Body ♂ 10.5–12.3, ♀ 11.2–12.6; pronotum ♂ 4.0–4.8, ♀ 3.8–3.9; fore femur ♂ 10.2–10.30, ♀ 10.1–10.3; hind femur ♂ 18.9–19.0, ♀ 18.0–18.1; ovipositor 10.0–11.0.</p></tp:treatment-sec><tp:treatment-sec sec-type="distribution" id="SECID0EVYAE"><title>Distribution of light zone.</title><p>Dark light zone.</p></tp:treatment-sec><tp:treatment-sec sec-type="Cave adaptation type" id="SECID0E1YAE"><title>Cave adaptation type.</title><p>Troglobite.</p></tp:treatment-sec><tp:treatment-sec sec-type="etymology" id="SECID0E6YAE"><title>Etymology.</title><p>The specific epithet refers to the Lahaide cave.</p></tp:treatment-sec><tp:treatment-sec><!--Section generated to contain objects referenced in tp:taxon-treatment.--><fig id="F15" position="float" orientation="portrait"><object-id xmlns:xlink="http://www.w3.org/1999/xlink" content-type="doi" xlink:type="simple">10.3897/zookeys.1109.73937.figure15</object-id><object-id xmlns:xlink="http://www.w3.org/1999/xlink" content-type="arpha" xlink:type="simple">9AD05B06-E1FD-5B0E-BF0E-36A989A352DE</object-id><label>Figure 15.</label><caption><p>Distribution map for new species of subgenus <tp:taxon-name><tp:taxon-name-part taxon-name-part-type="genus" reg="Tachycines"/><tp:taxon-name-part taxon-name-part-type="subgenus" reg="Gymnaeta">Gymnaeta</tp:taxon-name-part></tp:taxon-name> from Guizhou mentioned in this study.</p></caption><graphic xmlns:xlink="http://www.w3.org/1999/xlink" xlink:href="zookeys-1109-115_article-73937__-g015.jpg" position="float" orientation="portrait" xlink:type="simple" id="oo_709407.jpg"><uri content-type="original_file" xlink:type="simple">https://binary.pensoft.net/fig/709407</uri></graphic></fig></tp:treatment-sec></tp:taxon-treatment>
