# Supplementary material for: ﻿Ten new species of genus Tachycines (Orthoptera, Rhaphidophoridae, Aemodogryllinae) from karst caves in Guizhou, China
Source: Zookeys. 2022 Jul 1;1109:115–40. doi: 10.3897/zookeys.1109.73937 (PMC9848947; doi:10.3897/zookeys.1109.73937)
Supplement: XML Treatment for Tachycines (Gymnaeta) pinglangus [file zookeys.1109.73937-treatment6.xml]

<!DOCTYPE tp:taxon-treatment
  PUBLIC "-//TaxonX//DTD Taxonomic Treatment Publishing DTD v0 20100105//EN" "tax-treatment-NSO.dtd">
<tp:taxon-treatment xmlns:tp="http://www.plazi.org/taxpub"><tp:treatment-meta><kwd-group><label>Taxon classification</label><kwd>
                <named-content content-type="kingdom">Animalia</named-content>
              </kwd><kwd>
                <named-content content-type="order">Orthoptera</named-content>
              </kwd><kwd>
                <named-content content-type="family">Rhaphidophoridae</named-content>
              </kwd></kwd-group><mixed-citation publication-type="journal"><person-group><name><surname>Zhou</surname><given-names>Xulin</given-names></name><name><surname>Yang</surname><given-names>Weicheng</given-names></name></person-group><article-title>﻿Ten new species of genus <italic><tp:taxon-name><tp:taxon-name-part taxon-name-part-type="genus" reg="Tachycines">Tachycines</tp:taxon-name-part></tp:taxon-name></italic> (<tp:taxon-name><tp:taxon-name-part taxon-name-part-type="order">Orthoptera</tp:taxon-name-part></tp:taxon-name>, <tp:taxon-name><tp:taxon-name-part taxon-name-part-type="family">Rhaphidophoridae</tp:taxon-name-part></tp:taxon-name>, <tp:taxon-name><tp:taxon-name-part taxon-name-part-type="subfamily">Aemodogryllinae</tp:taxon-name-part></tp:taxon-name>) from karst caves in Guizhou, China</article-title><source>Zookeys</source><day>01</day><month>07</month><year>2022</year><volume>1109</volume><fpage>115</fpage><lpage>140</lpage><pub-id pub-id-type="doi">10.3897/zookeys.1109.73937</pub-id></mixed-citation></tp:treatment-meta><tp:nomenclature><label>﻿</label><tp:taxon-name><object-id xmlns:xlink="http://www.w3.org/1999/xlink" content-type="arpha" xlink:type="simple">C7DDA052-CD52-5193-B7EA-FD3DC8AB7658</object-id><tp:taxon-name-part taxon-name-part-type="genus" reg="Tachycines">Tachycines</tp:taxon-name-part> (<tp:taxon-name-part taxon-name-part-type="subgenus" reg="Gymnaeta">Gymnaeta</tp:taxon-name-part>) <tp:taxon-name-part taxon-name-part-type="species" reg="pinglangus">pinglangus</tp:taxon-name-part><object-id xmlns:xlink="http://www.w3.org/1999/xlink" content-type="zoobank" xlink:type="simple">http://zoobank.org/C2D9C063-9A83-464F-8EE2-EDDD561C4745</object-id></tp:taxon-name><tp:taxon-status xmlns:xlink="http://www.w3.org/1999/xlink" xlink:type="simple"> sp. nov.</tp:taxon-status><xref ref-type="fig" rid="F5">Figs 5A–D</xref><xref ref-type="fig" rid="F15">, 15</xref></tp:nomenclature><tp:treatment-sec sec-type="material" id="SECID0EX1AE"><title>Specimens examined.</title><p><bold><italic>Holotype</italic></bold> 1♂, Lagaobieran Dong, Pinglang Town, Duyun City, 2015-VII-25, collected by Qing Wen; <bold><italic>paratypes</italic></bold>, 11♂, 16♀, 2015-VII-25, collected by Qing Wen, Dongshan Xu, Yi Luo, Yuanchan Yu, Guang Zhang.</p></tp:treatment-sec><tp:treatment-sec sec-type="diagnosis" id="SECID0EF2AE"><title>Diagnosis.</title><p>The new species is very similar to <tp:taxon-name><tp:taxon-name-part taxon-name-part-type="genus" reg="Tachycines">Tachycines</tp:taxon-name-part> (<tp:taxon-name-part taxon-name-part-type="subgenus" reg="Gymnaeta">Gymnaeta</tp:taxon-name-part>) <tp:taxon-name-part taxon-name-part-type="species" reg="ferecaecus">ferecaecus</tp:taxon-name-part></tp:taxon-name> (Gorochov, Rampini &amp; Di Russo, 2006): both species have a nearly quadrate-shaped epiphallus, but the new species can be distinguished from the latter by the absence of an ommateum (without any black facets), only the base of the ommateum was faintly visible.</p></tp:treatment-sec><tp:treatment-sec sec-type="description" id="SECID0EZ2AE"><title>Description.</title><p><bold>Male.</bold> Body medium sized in the subgenus (Fig. <xref ref-type="fig" rid="F5">5A</xref>). Vertex conical tubercles almost absent, ommateum completely reduced (appears to be without any black facets, only ommateum base); Legs elongate and slender; fore femur approx. 2.8–3.2 times longer than the pronotum, ventrally unarmed, external genicular lobe with one elongate movable spur, internal knee lobe without spine; fore tibiae beneath with one external spur (sometimes with two external spurs), but without internal spur. Mid femur with an elongate movable spur on the internal and external genicular lobes, ventrally unarmed; mid tibiae ventrally with one external spur and one internal spur. Hind femur without spines ventrally; hind tibiae dorsally with 12–15 internal spines and 12 or 13 external spines, sparsely arranged. Supra-internal spur of hind tibiae shorter than the ventral apex of hind tarsus. Hind tarsus with bristles ventrally. Ventral conical projections of 3<sup>rd</sup>–8<sup>th</sup> abdominal sternites developed, distally obtuse, and densely ciliated. Epiphallus of male genitalia nearly quadrate, median lobe of genitalia with a pair of wide apical lobules, but without distinct lateral sclerites (Fig. <xref ref-type="fig" rid="F5">5B</xref>).</p><fig id="F5" position="float" orientation="portrait"><object-id xmlns:xlink="http://www.w3.org/1999/xlink" content-type="doi" xlink:type="simple">10.3897/zookeys.1109.73937.figure5</object-id><object-id xmlns:xlink="http://www.w3.org/1999/xlink" content-type="arpha" xlink:type="simple">D707B758-0375-5282-8181-884CB0ACF7A1</object-id><label>Figure 5.</label><caption><p><tp:taxon-name><tp:taxon-name-part taxon-name-part-type="genus" reg="Tachycines">Tachycines</tp:taxon-name-part> (<tp:taxon-name-part taxon-name-part-type="subgenus" reg="Gymnaeta">Gymnaeta</tp:taxon-name-part>) <tp:taxon-name-part taxon-name-part-type="species" reg="pinglangus">pinglangus</tp:taxon-name-part></tp:taxon-name> sp. nov., <bold>A</bold> male body in lateral view <bold>B</bold> male genitalia in dorsal view <bold>C</bold> female terminal in lateral view <bold>D</bold> female subgenital plate in ventral view.</p></caption><graphic xmlns:xlink="http://www.w3.org/1999/xlink" xlink:href="zookeys-1109-115_article-73937__-g005.jpg" position="float" orientation="portrait" xlink:type="simple" id="oo_709397.jpg"><uri content-type="original_file" xlink:type="simple">https://binary.pensoft.net/fig/709397</uri></graphic></fig><p><bold>Female.</bold> Appearance is similar to the male. The subgenital plate is nearly triangular, and the apical area slightly obtuse. Ovipositor is longer than half of the hind femur length, brown, dorsal margin smooth, apical area of ventral margin denticulate, bent slightly upwards.</p></tp:treatment-sec><tp:treatment-sec sec-type="Coloration" id="SECID0EU4AE"><title>Coloration.</title><p>Body yellowish brown, ovipositor wheat.</p></tp:treatment-sec><tp:treatment-sec sec-type="description" id="SECID0EZ4AE"><title>Measurements</title><p><bold>(mm).</bold> Body ♂ 9.5–13.0, ♀ 8.2–12.0; pronotum ♂ 3.2–3.8,♀ 3.2–3.4; fore femur ♂ 10.2–10.50, ♀ 10.2–10.4; hind femur ♂ 13.2–14.7, ♀ 13.2–14.6; ovipositor 8.0–10.4.</p></tp:treatment-sec><tp:treatment-sec sec-type="distribution" id="SECID0EB5AE"><title>Distribution of light zone.</title><p>Dark light zone.</p></tp:treatment-sec><tp:treatment-sec sec-type="Cave adaptation type" id="SECID0EG5AE"><title>Cave adaptation type.</title><p>Troglobite.</p></tp:treatment-sec><tp:treatment-sec sec-type="etymology" id="SECID0EL5AE"><title>Etymology.</title><p>The specific epithet refers to the locality where the type specimens were collected.</p></tp:treatment-sec><tp:treatment-sec><!--Section generated to contain objects referenced in tp:taxon-treatment.--><fig id="F15" position="float" orientation="portrait"><object-id xmlns:xlink="http://www.w3.org/1999/xlink" content-type="doi" xlink:type="simple">10.3897/zookeys.1109.73937.figure15</object-id><object-id xmlns:xlink="http://www.w3.org/1999/xlink" content-type="arpha" xlink:type="simple">9AD05B06-E1FD-5B0E-BF0E-36A989A352DE</object-id><label>Figure 15.</label><caption><p>Distribution map for new species of subgenus <tp:taxon-name><tp:taxon-name-part taxon-name-part-type="genus" reg="Tachycines"/><tp:taxon-name-part taxon-name-part-type="subgenus" reg="Gymnaeta">Gymnaeta</tp:taxon-name-part></tp:taxon-name> from Guizhou mentioned in this study.</p></caption><graphic xmlns:xlink="http://www.w3.org/1999/xlink" xlink:href="zookeys-1109-115_article-73937__-g015.jpg" position="float" orientation="portrait" xlink:type="simple" id="oo_709407.jpg"><uri content-type="original_file" xlink:type="simple">https://binary.pensoft.net/fig/709407</uri></graphic></fig></tp:treatment-sec></tp:taxon-treatment>
