# Supplementary material for: ﻿Ten new species of genus Tachycines (Orthoptera, Rhaphidophoridae, Aemodogryllinae) from karst caves in Guizhou, China
Source: Zookeys. 2022 Jul 1;1109:115–40. doi: 10.3897/zookeys.1109.73937 (PMC9848947; doi:10.3897/zookeys.1109.73937)
Supplement: XML Treatment for Tachycines (Gymnaeta) shanduensis [file zookeys.1109.73937-treatment7.xml]

<!DOCTYPE tp:taxon-treatment
  PUBLIC "-//TaxonX//DTD Taxonomic Treatment Publishing DTD v0 20100105//EN" "tax-treatment-NSO.dtd">
<tp:taxon-treatment xmlns:tp="http://www.plazi.org/taxpub"><tp:treatment-meta><kwd-group><label>Taxon classification</label><kwd>
                <named-content content-type="kingdom">Animalia</named-content>
              </kwd><kwd>
                <named-content content-type="order">Orthoptera</named-content>
              </kwd><kwd>
                <named-content content-type="family">Rhaphidophoridae</named-content>
              </kwd></kwd-group><mixed-citation publication-type="journal"><person-group><name><surname>Zhou</surname><given-names>Xulin</given-names></name><name><surname>Yang</surname><given-names>Weicheng</given-names></name></person-group><article-title>﻿Ten new species of genus <italic><tp:taxon-name><tp:taxon-name-part taxon-name-part-type="genus" reg="Tachycines">Tachycines</tp:taxon-name-part></tp:taxon-name></italic> (<tp:taxon-name><tp:taxon-name-part taxon-name-part-type="order">Orthoptera</tp:taxon-name-part></tp:taxon-name>, <tp:taxon-name><tp:taxon-name-part taxon-name-part-type="family">Rhaphidophoridae</tp:taxon-name-part></tp:taxon-name>, <tp:taxon-name><tp:taxon-name-part taxon-name-part-type="subfamily">Aemodogryllinae</tp:taxon-name-part></tp:taxon-name>) from karst caves in Guizhou, China</article-title><source>Zookeys</source><day>01</day><month>07</month><year>2022</year><volume>1109</volume><fpage>115</fpage><lpage>140</lpage><pub-id pub-id-type="doi">10.3897/zookeys.1109.73937</pub-id></mixed-citation></tp:treatment-meta><tp:nomenclature><label>﻿</label><tp:taxon-name><object-id xmlns:xlink="http://www.w3.org/1999/xlink" content-type="arpha" xlink:type="simple">9440300A-AA5B-5DFC-A7A4-AC9E901732D2</object-id><tp:taxon-name-part taxon-name-part-type="genus" reg="Tachycines">Tachycines</tp:taxon-name-part> (<tp:taxon-name-part taxon-name-part-type="subgenus" reg="Gymnaeta">Gymnaeta</tp:taxon-name-part>) <tp:taxon-name-part taxon-name-part-type="species" reg="shanduensis">shanduensis</tp:taxon-name-part><object-id xmlns:xlink="http://www.w3.org/1999/xlink" content-type="zoobank" xlink:type="simple">http://zoobank.org/ED670C87-E4D5-48C1-A93C-83949F4F8FC3</object-id></tp:taxon-name><tp:taxon-status xmlns:xlink="http://www.w3.org/1999/xlink" xlink:type="simple"> sp. nov.</tp:taxon-status><xref ref-type="fig" rid="F6">Figs 6A–D</xref><xref ref-type="fig" rid="F15">, 15</xref></tp:nomenclature><tp:treatment-sec sec-type="material" id="SECID0EEAAG"><title>Specimens examined.</title><p><bold><italic>Holotype</italic></bold> 1♂, Shuilong Cave, Sandu County, 2019-VII-22, collected by Xulin Zhou, Benchang Shi, Changzhen Zheng, Gui Liang, Haixia Luo, Hailian Lan, Juan Liao; <bold><italic>paratypes</italic></bold>, 6♂, 8♀, same data as holotype.</p></tp:treatment-sec><tp:treatment-sec sec-type="diagnosis" id="SECID0ESAAG"><title>Diagnosis.</title><p>This species is rather similar to <tp:taxon-name><tp:taxon-name-part taxon-name-part-type="genus" reg="Tachycines">Tachycines</tp:taxon-name-part> (<tp:taxon-name-part taxon-name-part-type="subgenus" reg="Gymnaeta">Gymnaeta</tp:taxon-name-part>) <tp:taxon-name-part taxon-name-part-type="species" reg="solida">solida</tp:taxon-name-part></tp:taxon-name> (Gorochov, Rampini &amp; Di Russso, 2006) and <tp:taxon-name><tp:taxon-name-part taxon-name-part-type="genus" reg="Tachycines">Tachycines</tp:taxon-name-part> (<tp:taxon-name-part taxon-name-part-type="subgenus" reg="Gymnaeta">Gymnaeta</tp:taxon-name-part>) <tp:taxon-name-part taxon-name-part-type="species" reg="tongrenus">tongrenus</tp:taxon-name-part></tp:taxon-name> Feng, Huang &amp; Luo, 2020, but the male epiphallus of the new species has a distal shallow notch clearly wider than the upper notch, the median process of the male genitalia is significantly longer than the lateral sclerites, hind tibiae dorsally on both sides with 34–46 spines, hind tarsus keeled beneath; however, in <tp:taxon-name><tp:taxon-name-part taxon-name-part-type="genus" reg="Tachycines">Tachycines</tp:taxon-name-part> (<tp:taxon-name-part taxon-name-part-type="subgenus" reg="Gymnaeta">Gymnaeta</tp:taxon-name-part>) <tp:taxon-name-part taxon-name-part-type="species" reg="solida">solida</tp:taxon-name-part></tp:taxon-name>, the male epiphallus has the upper and lower notches almost the same size, hind tibiae dorsally on both sides with 62–69 spines; in <tp:taxon-name><tp:taxon-name-part taxon-name-part-type="genus" reg="Tachycines">Tachycines</tp:taxon-name-part> (<tp:taxon-name-part taxon-name-part-type="subgenus" reg="Gymnaeta">Gymnaeta</tp:taxon-name-part>) <tp:taxon-name-part taxon-name-part-type="species" reg="tongrenus">tongrenus</tp:taxon-name-part></tp:taxon-name>, the hind tibia dorsally with 48–49 inner spines and 54–56 outer spines, hind tarsus with bristles ventrally.</p></tp:treatment-sec><tp:treatment-sec sec-type="description" id="SECID0EQCAG"><title>Description.</title><p><bold>Male.</bold> Body rather large for this subgenus. Vertex conical tubercles are well developed, bisected from the base; ommateum is black and well developed (Fig. <xref ref-type="fig" rid="F6">6A</xref>). Legs elongate and slender; fore femur approx. 1.9–2.1 times longer than the pronotum, ventrally unarmed, external genicular lobe with one elongate movable spur, internal knee lobe with a small spine; fore tibiae beneath with two external spurs and one internal spur. Mid femur with an elongate movable spur on both internal and external genicular lobes, ventrally unarmed; mid tibiae beneath with one external spur and one internal spur. Hind femur without spines ventrally; hind tibiae dorsally with 34–43 internal spines and 38–46 external spines, arranged in groups. Supra-internal spur of hind tibiae shorter than the dorsal apex of hind tarsus. Hind tarsus keeled ventrally, with one dorsal apical spine. Epiphallus of male genitalia nearly H-shaped, lateral sclerites distinctly long and narrow, upper notch rather smaller than lower notch.</p><fig id="F6" position="float" orientation="portrait"><object-id xmlns:xlink="http://www.w3.org/1999/xlink" content-type="doi" xlink:type="simple">10.3897/zookeys.1109.73937.figure6</object-id><object-id xmlns:xlink="http://www.w3.org/1999/xlink" content-type="arpha" xlink:type="simple">58407313-5130-5139-9ED8-573CEEC0E250</object-id><label>Figure 6.</label><caption><p><tp:taxon-name><tp:taxon-name-part taxon-name-part-type="genus" reg="Tachycines">Tachycines</tp:taxon-name-part> (<tp:taxon-name-part taxon-name-part-type="subgenus" reg="Gymnaeta">Gymnaeta</tp:taxon-name-part>) <tp:taxon-name-part taxon-name-part-type="species" reg="shanduensis">shanduensis</tp:taxon-name-part></tp:taxon-name> sp. nov., <bold>A</bold> male live habitus in dorsal view <bold>B</bold> female live habitus in dorsal view <bold>C</bold> female subgenital plate in ventral view <bold>D</bold> male genitalia in dorsal view.</p></caption><graphic xmlns:xlink="http://www.w3.org/1999/xlink" xlink:href="zookeys-1109-115_article-73937__-g006.jpg" position="float" orientation="portrait" xlink:type="simple" id="oo_709398.jpg"><uri content-type="original_file" xlink:type="simple">https://binary.pensoft.net/fig/709398</uri></graphic></fig><p><bold>Female.</bold> Appearance is similar to male (Fig. <xref ref-type="fig" rid="F6">6B</xref>). Subgenital plate with three lobes, median lobe large, triangular, and apical area sharp (Fig. <xref ref-type="fig" rid="F6">6C</xref>). Ovipositor is shorter than half of the hind femur length, dorsal margin smooth, apical area of ventral margin denticulate.</p></tp:treatment-sec><tp:treatment-sec sec-type="Coloration" id="SECID0ELEAG"><title>Coloration.</title><p>Body dark brown, mixed with tawny stripes, hind femur with brown diagonal stripe.</p></tp:treatment-sec><tp:treatment-sec sec-type="description" id="SECID0EQEAG"><title>Measurements</title><p><bold>(mm).</bold> Body ♂ 17.3–19.5, ♀17.3.0–19.6; pronotum ♂ 6.8–7.6, ♀ 66–7.3; fore femur ♂ 13.3–15.1, ♀ 13.8–14.6; hind femur ♂ 28.5–31.9, ♀ 28.4–30.7; ovipositor 12.8–13.5.</p></tp:treatment-sec><tp:treatment-sec sec-type="distribution" id="SECID0EYEAG"><title>Distribution of light zone.</title><p>Light zone, weak light zone, and dark light zone.</p></tp:treatment-sec><tp:treatment-sec sec-type="Cave adaptation type" id="SECID0E4EAG"><title>Cave adaptation type.</title><p>Troglophile.</p></tp:treatment-sec><tp:treatment-sec sec-type="etymology" id="SECID0ECFAG"><title>Etymology.</title><p>The name of the new species refers to the type locality.</p></tp:treatment-sec><tp:treatment-sec><!--Section generated to contain objects referenced in tp:taxon-treatment.--><fig id="F15" position="float" orientation="portrait"><object-id xmlns:xlink="http://www.w3.org/1999/xlink" content-type="doi" xlink:type="simple">10.3897/zookeys.1109.73937.figure15</object-id><object-id xmlns:xlink="http://www.w3.org/1999/xlink" content-type="arpha" xlink:type="simple">9AD05B06-E1FD-5B0E-BF0E-36A989A352DE</object-id><label>Figure 15.</label><caption><p>Distribution map for new species of subgenus <tp:taxon-name><tp:taxon-name-part taxon-name-part-type="genus" reg="Tachycines"/><tp:taxon-name-part taxon-name-part-type="subgenus" reg="Gymnaeta">Gymnaeta</tp:taxon-name-part></tp:taxon-name> from Guizhou mentioned in this study.</p></caption><graphic xmlns:xlink="http://www.w3.org/1999/xlink" xlink:href="zookeys-1109-115_article-73937__-g015.jpg" position="float" orientation="portrait" xlink:type="simple" id="oo_709407.jpg"><uri content-type="original_file" xlink:type="simple">https://binary.pensoft.net/fig/709407</uri></graphic></fig></tp:treatment-sec></tp:taxon-treatment>
