# Supplementary material for: ﻿Ten new species of genus Tachycines (Orthoptera, Rhaphidophoridae, Aemodogryllinae) from karst caves in Guizhou, China
Source: Zookeys. 2022 Jul 1;1109:115–40. doi: 10.3897/zookeys.1109.73937 (PMC9848947; doi:10.3897/zookeys.1109.73937)
Supplement: XML Treatment for Tachycines (Gymnaeta) buyii [file zookeys.1109.73937-treatment8.xml]

<!DOCTYPE tp:taxon-treatment
  PUBLIC "-//TaxonX//DTD Taxonomic Treatment Publishing DTD v0 20100105//EN" "tax-treatment-NSO.dtd">
<tp:taxon-treatment xmlns:tp="http://www.plazi.org/taxpub"><tp:treatment-meta><kwd-group><label>Taxon classification</label><kwd>
                <named-content content-type="kingdom">Animalia</named-content>
              </kwd><kwd>
                <named-content content-type="order">Orthoptera</named-content>
              </kwd><kwd>
                <named-content content-type="family">Rhaphidophoridae</named-content>
              </kwd></kwd-group><mixed-citation publication-type="journal"><person-group><name><surname>Zhou</surname><given-names>Xulin</given-names></name><name><surname>Yang</surname><given-names>Weicheng</given-names></name></person-group><article-title>﻿Ten new species of genus <italic><tp:taxon-name><tp:taxon-name-part taxon-name-part-type="genus" reg="Tachycines">Tachycines</tp:taxon-name-part></tp:taxon-name></italic> (<tp:taxon-name><tp:taxon-name-part taxon-name-part-type="order">Orthoptera</tp:taxon-name-part></tp:taxon-name>, <tp:taxon-name><tp:taxon-name-part taxon-name-part-type="family">Rhaphidophoridae</tp:taxon-name-part></tp:taxon-name>, <tp:taxon-name><tp:taxon-name-part taxon-name-part-type="subfamily">Aemodogryllinae</tp:taxon-name-part></tp:taxon-name>) from karst caves in Guizhou, China</article-title><source>Zookeys</source><day>01</day><month>07</month><year>2022</year><volume>1109</volume><fpage>115</fpage><lpage>140</lpage><pub-id pub-id-type="doi">10.3897/zookeys.1109.73937</pub-id></mixed-citation></tp:treatment-meta><tp:nomenclature><label>﻿</label><tp:taxon-name><object-id xmlns:xlink="http://www.w3.org/1999/xlink" content-type="arpha" xlink:type="simple">BDAF810C-D431-5DBC-A705-A47FDC7F974D</object-id><tp:taxon-name-part taxon-name-part-type="genus" reg="Tachycines">Tachycines</tp:taxon-name-part> (<tp:taxon-name-part taxon-name-part-type="subgenus" reg="Gymnaeta">Gymnaeta</tp:taxon-name-part>) <tp:taxon-name-part taxon-name-part-type="species" reg="buyii">buyii</tp:taxon-name-part><object-id xmlns:xlink="http://www.w3.org/1999/xlink" content-type="zoobank" xlink:type="simple">http://zoobank.org/935DF22A-FD7C-4C2C-80FF-04743039FDE2</object-id></tp:taxon-name><tp:taxon-status xmlns:xlink="http://www.w3.org/1999/xlink" xlink:type="simple"> sp. nov.</tp:taxon-status><xref ref-type="fig" rid="F7">Figs 7A–C</xref><xref ref-type="fig" rid="F15">, 15</xref></tp:nomenclature><tp:treatment-sec sec-type="material" id="SECID0E1GAG"><title>Specimens examined.</title><p><bold><italic>Holotype</italic></bold> 1♂, Sanjiaoshan Cave, Ziyun County, 2019-X-2, collected by Xulin Zhou, Haixia Luo, Panpan Ren, Meizhen Deng and Suqin Zhao; <bold><italic>paratypes</italic></bold>, ♂15, ♀18, same data as holotype.</p></tp:treatment-sec><tp:treatment-sec sec-type="diagnosis" id="SECID0EIHAG"><title>Diagnosis.</title><p>This new species is rather similar to <tp:taxon-name><tp:taxon-name-part taxon-name-part-type="genus" reg="Tachycines">Tachycines</tp:taxon-name-part> (<tp:taxon-name-part taxon-name-part-type="subgenus" reg="Gymnaeta">Gymnaeta</tp:taxon-name-part>) <tp:taxon-name-part taxon-name-part-type="species" reg="solida">solida</tp:taxon-name-part></tp:taxon-name> (Gorochov, Rampini &amp; Di Russo, 2006), but differs as follows: the new species epiphallus of male genitalia with upper notch smaller and shallower than lower notch, hind tarsus ventrally with bristles; in <tp:taxon-name><tp:taxon-name-part taxon-name-part-type="genus" reg="Tachycines">T.</tp:taxon-name-part> (<tp:taxon-name-part taxon-name-part-type="subgenus" reg="Gymnaeta">G.</tp:taxon-name-part>) <tp:taxon-name-part taxon-name-part-type="species" reg="solida">solida</tp:taxon-name-part></tp:taxon-name> the epiphallus of the male genitalia with upper notch and lower notch almost the same size, hind tarsus keeled ventrally.</p><p><bold>Description</bold>. <bold>Male.</bold> Body rather small for this subgenus. Vertex conical tubercles well-developed, bisected from the base; ommateum black and well developed. Legs elongate and slender; fore femur 2.0–2.1 times longer than the pronotum, ventrally unarmed, external genicular lobe with one elongate movable spur, internal knee lobe without spine; fore tibiae beneath with two external spurs and one internal spur. Mid femur with an elongate movable spur on both internal and external genicular lobes, ventrally unarmed; mid tibiae beneath with one external spur and one internal spur. Hind femur without spines ventrally; hind tibiae dorsally with 35–44 internal spines and 36–46 external spines, arranged in groups. Supra-internal spur of hind tibiae not exceeding the ventral apex of hind tarsus. Hind tarsus ventrally with bristles. Epiphallus of male genitalia nearly H-shaped, lower notch rather deeper than upper notch (Fig. <xref ref-type="fig" rid="F7">7A, B</xref>).</p><fig id="F7" position="float" orientation="portrait"><object-id xmlns:xlink="http://www.w3.org/1999/xlink" content-type="doi" xlink:type="simple">10.3897/zookeys.1109.73937.figure7</object-id><object-id xmlns:xlink="http://www.w3.org/1999/xlink" content-type="arpha" xlink:type="simple">38802F13-34B8-5B9C-B956-11EC64BA46E4</object-id><label>Figure 7.</label><caption><p><tp:taxon-name><tp:taxon-name-part taxon-name-part-type="genus" reg="Tachycines">Tachycines</tp:taxon-name-part> (<tp:taxon-name-part taxon-name-part-type="subgenus" reg="Gymnaeta">Gymnaeta</tp:taxon-name-part>) <tp:taxon-name-part taxon-name-part-type="species" reg="buyii">buyii</tp:taxon-name-part></tp:taxon-name> sp. nov., <bold>A</bold> male genitalia in dorsal view <bold>B</bold> male genitalia in ventral view <bold>C</bold> female subgenital plate in ventral view.</p></caption><graphic xmlns:xlink="http://www.w3.org/1999/xlink" xlink:href="zookeys-1109-115_article-73937__-g007.jpg" position="float" orientation="portrait" xlink:type="simple" id="oo_709399.jpg"><uri content-type="original_file" xlink:type="simple">https://binary.pensoft.net/fig/709399</uri></graphic></fig><p><bold>Female.</bold> Appearance is similar to the male. Subgenital plate with three lobes, median lobe large and triangular. Ovipositor is slightly shorter than half of the hind femur length, dorsal margin smooth, apical area of ventral margin denticulate.</p></tp:treatment-sec><tp:treatment-sec sec-type="Coloration" id="SECID0EZJAG"><title>Coloration.</title><p>Body brown, mixed with dark brown patches. Hind femur with brown stripe, and dark brown rings located at 2/3 of the length.</p></tp:treatment-sec><tp:treatment-sec sec-type="description" id="SECID0E5JAG"><title>Measurements</title><p><bold>(mm).</bold> Body ♂10.5–11.3, ♀10.8–11.5; pronotum ♂3.9–4.5, ♀4.1–4.6; fore femur ♂ 8.3–8.9, ♀ 8.4–9.3; hind femur ♂ 14.7–16.5, ♀ 15.3–17.8; ovipositor 7.2–8.6.</p></tp:treatment-sec><tp:treatment-sec sec-type="distribution" id="SECID0EGKAG"><title>Distribution of light zone.</title><p>Light zone, weak light zone, and dark light zone.</p></tp:treatment-sec><tp:treatment-sec sec-type="Cave adaptation type" id="SECID0ELKAG"><title>Cave adaptation type.</title><p>Troglophiles.</p></tp:treatment-sec><tp:treatment-sec sec-type="etymology" id="SECID0EQKAG"><title>Etymology.</title><p>The specific epithet refers to the native BuYi people who have lived in southern Guizhou for generations.</p></tp:treatment-sec><tp:treatment-sec><!--Section generated to contain objects referenced in tp:taxon-treatment.--><fig id="F15" position="float" orientation="portrait"><object-id xmlns:xlink="http://www.w3.org/1999/xlink" content-type="doi" xlink:type="simple">10.3897/zookeys.1109.73937.figure15</object-id><object-id xmlns:xlink="http://www.w3.org/1999/xlink" content-type="arpha" xlink:type="simple">9AD05B06-E1FD-5B0E-BF0E-36A989A352DE</object-id><label>Figure 15.</label><caption><p>Distribution map for new species of subgenus <tp:taxon-name><tp:taxon-name-part taxon-name-part-type="genus" reg="Tachycines"/><tp:taxon-name-part taxon-name-part-type="subgenus" reg="Gymnaeta">Gymnaeta</tp:taxon-name-part></tp:taxon-name> from Guizhou mentioned in this study.</p></caption><graphic xmlns:xlink="http://www.w3.org/1999/xlink" xlink:href="zookeys-1109-115_article-73937__-g015.jpg" position="float" orientation="portrait" xlink:type="simple" id="oo_709407.jpg"><uri content-type="original_file" xlink:type="simple">https://binary.pensoft.net/fig/709407</uri></graphic></fig></tp:treatment-sec></tp:taxon-treatment>
