# Supplementary material for: ﻿Ten new species of genus Tachycines (Orthoptera, Rhaphidophoridae, Aemodogryllinae) from karst caves in Guizhou, China
Source: Zookeys. 2022 Jul 1;1109:115–40. doi: 10.3897/zookeys.1109.73937 (PMC9848947; doi:10.3897/zookeys.1109.73937)
Supplement: XML Treatment for Tachycines (Gymnaeta) portae [file zookeys.1109.73937-treatment9.xml]

<!DOCTYPE tp:taxon-treatment
  PUBLIC "-//TaxonX//DTD Taxonomic Treatment Publishing DTD v0 20100105//EN" "tax-treatment-NSO.dtd">
<tp:taxon-treatment xmlns:tp="http://www.plazi.org/taxpub"><tp:treatment-meta><kwd-group><label>Taxon classification</label><kwd>
                <named-content content-type="kingdom">Animalia</named-content>
              </kwd><kwd>
                <named-content content-type="order">Orthoptera</named-content>
              </kwd><kwd>
                <named-content content-type="family">Rhaphidophoridae</named-content>
              </kwd></kwd-group><mixed-citation publication-type="journal"><person-group><name><surname>Zhou</surname><given-names>Xulin</given-names></name><name><surname>Yang</surname><given-names>Weicheng</given-names></name></person-group><article-title>﻿Ten new species of genus <italic><tp:taxon-name><tp:taxon-name-part taxon-name-part-type="genus" reg="Tachycines">Tachycines</tp:taxon-name-part></tp:taxon-name></italic> (<tp:taxon-name><tp:taxon-name-part taxon-name-part-type="order">Orthoptera</tp:taxon-name-part></tp:taxon-name>, <tp:taxon-name><tp:taxon-name-part taxon-name-part-type="family">Rhaphidophoridae</tp:taxon-name-part></tp:taxon-name>, <tp:taxon-name><tp:taxon-name-part taxon-name-part-type="subfamily">Aemodogryllinae</tp:taxon-name-part></tp:taxon-name>) from karst caves in Guizhou, China</article-title><source>Zookeys</source><day>01</day><month>07</month><year>2022</year><volume>1109</volume><fpage>115</fpage><lpage>140</lpage><pub-id pub-id-type="doi">10.3897/zookeys.1109.73937</pub-id></mixed-citation></tp:treatment-meta><tp:nomenclature><label>﻿</label><tp:taxon-name><object-id xmlns:xlink="http://www.w3.org/1999/xlink" content-type="arpha" xlink:type="simple">650CBEF2-1CDE-5D7C-87FA-819DA248AB34</object-id><tp:taxon-name-part taxon-name-part-type="genus" reg="Tachycines">Tachycines</tp:taxon-name-part> (<tp:taxon-name-part taxon-name-part-type="subgenus" reg="Gymnaeta">Gymnaeta</tp:taxon-name-part>) <tp:taxon-name-part taxon-name-part-type="species" reg="portae">portae</tp:taxon-name-part><object-id xmlns:xlink="http://www.w3.org/1999/xlink" content-type="zoobank" xlink:type="simple">http://zoobank.org/6A1D6FF0-A4CC-4921-9E0B-0E6EDFC09E7E</object-id></tp:taxon-name><tp:taxon-status xmlns:xlink="http://www.w3.org/1999/xlink" xlink:type="simple"> sp. nov.</tp:taxon-status><xref ref-type="fig" rid="F8">Figs 8A–C</xref><xref ref-type="fig" rid="F15">, 15</xref></tp:nomenclature><tp:treatment-sec sec-type="material" id="SECID0EIMAG"><title>Specimens examined.</title><p><bold><italic>Holotype</italic></bold> 1♂, Niujingchongzi Dong Weining County, 2019-VII-17, collected by Xulin Zhou, Lingzhi Ou, Guang Wang, Rongxiang Su Benzhang Shi, Juan Liao and Liangfeng An. <bold><italic>paratypes</italic></bold>, 4♂, 2♀, same data as holotype.</p></tp:treatment-sec><tp:treatment-sec sec-type="diagnosis" id="SECID0EWMAG"><title>Diagnosis.</title><p>The new species is most closely related to <tp:taxon-name><tp:taxon-name-part taxon-name-part-type="genus" reg="Tachycines">Tachycines</tp:taxon-name-part> (<tp:taxon-name-part taxon-name-part-type="subgenus" reg="Gymnaeta">Gymnaeta</tp:taxon-name-part>) <tp:taxon-name-part taxon-name-part-type="species" reg="buyii">buyii</tp:taxon-name-part></tp:taxon-name> sp. nov., but it can be distinguished from the latter by the structure of epiphallus, and hind tarsus keeled ventrally.</p></tp:treatment-sec><tp:treatment-sec sec-type="description" id="SECID0EKNAG"><title>Description.</title><p><bold>Male.</bold> Body rather small for this subgenus. Vertex conical tubercles well developed, bisected from the base; ommateum black and well developed. Legs elongate and slender; fore femur 1.8–1.9 times longer than the pronotum, ventrally unarmed, external genicular lobe with one elongate movable spur, internal knee lobe with a small spine; fore tibiae beneath with two external spurs and one internal spur. Mid femur with an elongate movable spur on both internal and external genicular lobes, ventrally unarmed; mid tibiae beneath with one external spur and one internal spur. Hind femur without spines ventrally; hind tibiae dorsally with 65–81 internal spines and 63–81 external spines, arranged in groups. Supra-internal spur of hind tibiae not exceeding the ventral apex of hind tarsus. Hind tarsus keeled ventrally. Epiphallus of male genitalia nearly door-shaped, lower notch rather deeper than upper notch (Fig. <xref ref-type="fig" rid="F8">8A, B</xref>).</p><fig id="F8" position="float" orientation="portrait"><object-id xmlns:xlink="http://www.w3.org/1999/xlink" content-type="doi" xlink:type="simple">10.3897/zookeys.1109.73937.figure8</object-id><object-id xmlns:xlink="http://www.w3.org/1999/xlink" content-type="arpha" xlink:type="simple">C972E97C-2B30-5B55-849E-E1E15EAA843E</object-id><label>Figure 8.</label><caption><p><tp:taxon-name><tp:taxon-name-part taxon-name-part-type="genus" reg="Tachycines">Tachycines</tp:taxon-name-part> (<tp:taxon-name-part taxon-name-part-type="subgenus" reg="Gymnaeta">Gymnaeta</tp:taxon-name-part>) <tp:taxon-name-part taxon-name-part-type="species" reg="portae">portae</tp:taxon-name-part></tp:taxon-name> sp. nov., <bold>A</bold> male genitalia in dorsal view <bold>B</bold> male genitalia in ventral view <bold>C</bold> female subgenital plate in ventral view.</p></caption><graphic xmlns:xlink="http://www.w3.org/1999/xlink" xlink:href="zookeys-1109-115_article-73937__-g008.jpg" position="float" orientation="portrait" xlink:type="simple" id="oo_709400.jpg"><uri content-type="original_file" xlink:type="simple">https://binary.pensoft.net/fig/709400</uri></graphic></fig><p><bold>Female.</bold> Appearance is similar to the male. Subgenital plate with three lobes, median lobe large triangular (Fig. <xref ref-type="fig" rid="F8">8C</xref>); ovipositor is slightly longer than half of the hind femur length, dorsal margin smooth, apical area of ventral margin denticulate.</p></tp:treatment-sec><tp:treatment-sec sec-type="Coloration" id="SECID0E6OAG"><title>Coloration.</title><p>Body brown, mixed with brown patches; hind femur with brown stripe.</p></tp:treatment-sec><tp:treatment-sec sec-type="description" id="SECID0EEPAG"><title>Measurements</title><p><bold>(mm).</bold> Body ♂6.0–7.0, ♀6.3–7.0; pronotum ♂4.0–4.5, ♀3.8–4.5; fore femur ♂6.8–8.0, ♀6.5–7.5; hind femur ♂10.0–11.5, ♀10.5–11.5; ovipositor 5.5–6.0.</p></tp:treatment-sec><tp:treatment-sec sec-type="distribution" id="SECID0EMPAG"><title>Distribution of light zone.</title><p>Light and weak light zone.</p></tp:treatment-sec><tp:treatment-sec sec-type="Cave adaptation type" id="SECID0ERPAG"><title>Cave adaptation type.</title><p>Troglophile.</p></tp:treatment-sec><tp:treatment-sec sec-type="etymology" id="SECID0EWPAG"><title>Etymology.</title><p>The specific epithet refers to the shape of epiphallus, the Latin word <italic>porta</italic> meaning door.</p></tp:treatment-sec><tp:treatment-sec><!--Section generated to contain objects referenced in tp:taxon-treatment.--><fig id="F15" position="float" orientation="portrait"><object-id xmlns:xlink="http://www.w3.org/1999/xlink" content-type="doi" xlink:type="simple">10.3897/zookeys.1109.73937.figure15</object-id><object-id xmlns:xlink="http://www.w3.org/1999/xlink" content-type="arpha" xlink:type="simple">9AD05B06-E1FD-5B0E-BF0E-36A989A352DE</object-id><label>Figure 15.</label><caption><p>Distribution map for new species of subgenus <tp:taxon-name><tp:taxon-name-part taxon-name-part-type="genus" reg="Tachycines"/><tp:taxon-name-part taxon-name-part-type="subgenus" reg="Gymnaeta">Gymnaeta</tp:taxon-name-part></tp:taxon-name> from Guizhou mentioned in this study.</p></caption><graphic xmlns:xlink="http://www.w3.org/1999/xlink" xlink:href="zookeys-1109-115_article-73937__-g015.jpg" position="float" orientation="portrait" xlink:type="simple" id="oo_709407.jpg"><uri content-type="original_file" xlink:type="simple">https://binary.pensoft.net/fig/709407</uri></graphic></fig></tp:treatment-sec></tp:taxon-treatment>
