# Supplementary material for: ﻿Ten new species of genus Tachycines (Orthoptera, Rhaphidophoridae, Aemodogryllinae) from karst caves in Guizhou, China
Source: Zookeys. 2022 Jul 1;1109:115–40. doi: 10.3897/zookeys.1109.73937 (PMC9848947; doi:10.3897/zookeys.1109.73937)
Supplement: XML Treatment for Tachycines (Gymnaeta) ziyunensis [file zookeys.1109.73937-treatment10.xml]

<!DOCTYPE tp:taxon-treatment
  PUBLIC "-//TaxonX//DTD Taxonomic Treatment Publishing DTD v0 20100105//EN" "tax-treatment-NSO.dtd">
<tp:taxon-treatment xmlns:tp="http://www.plazi.org/taxpub"><tp:treatment-meta><kwd-group><label>Taxon classification</label><kwd>
                <named-content content-type="kingdom">Animalia</named-content>
              </kwd><kwd>
                <named-content content-type="order">Orthoptera</named-content>
              </kwd><kwd>
                <named-content content-type="family">Rhaphidophoridae</named-content>
              </kwd></kwd-group><mixed-citation publication-type="journal"><person-group><name><surname>Zhou</surname><given-names>Xulin</given-names></name><name><surname>Yang</surname><given-names>Weicheng</given-names></name></person-group><article-title>﻿Ten new species of genus <italic><tp:taxon-name><tp:taxon-name-part taxon-name-part-type="genus" reg="Tachycines">Tachycines</tp:taxon-name-part></tp:taxon-name></italic> (<tp:taxon-name><tp:taxon-name-part taxon-name-part-type="order">Orthoptera</tp:taxon-name-part></tp:taxon-name>, <tp:taxon-name><tp:taxon-name-part taxon-name-part-type="family">Rhaphidophoridae</tp:taxon-name-part></tp:taxon-name>, <tp:taxon-name><tp:taxon-name-part taxon-name-part-type="subfamily">Aemodogryllinae</tp:taxon-name-part></tp:taxon-name>) from karst caves in Guizhou, China</article-title><source>Zookeys</source><day>01</day><month>07</month><year>2022</year><volume>1109</volume><fpage>115</fpage><lpage>140</lpage><pub-id pub-id-type="doi">10.3897/zookeys.1109.73937</pub-id></mixed-citation></tp:treatment-meta><tp:nomenclature><label>﻿</label><tp:taxon-name><object-id xmlns:xlink="http://www.w3.org/1999/xlink" content-type="arpha" xlink:type="simple">7243602A-9FA7-5E5E-AB7A-0259E41F1E5D</object-id><tp:taxon-name-part taxon-name-part-type="genus" reg="Tachycines">Tachycines</tp:taxon-name-part> (<tp:taxon-name-part taxon-name-part-type="subgenus" reg="Gymnaeta">Gymnaeta</tp:taxon-name-part>) <tp:taxon-name-part taxon-name-part-type="species" reg="ziyunensis">ziyunensis</tp:taxon-name-part><object-id xmlns:xlink="http://www.w3.org/1999/xlink" content-type="zoobank" xlink:type="simple">http://zoobank.org/53F85BED-D0B8-46F5-AC23-0DE66CF2C3F1</object-id></tp:taxon-name><tp:taxon-status xmlns:xlink="http://www.w3.org/1999/xlink" xlink:type="simple"> sp. nov.</tp:taxon-status><xref ref-type="fig" rid="F9">Figs 9A–E</xref><xref ref-type="fig" rid="F15">, 15</xref></tp:nomenclature><tp:treatment-sec sec-type="material" id="SECID0ERRAG"><title>Specimens examined.</title><p><bold><italic>Holotype</italic></bold> 1♂, Sanjiaoshan cave, Ziyun County, 2019-X-2, collected by Xulin Zhou, Haixia Luo, Panpan Ren, Meizhen Deng and Suqin Zhao, <bold><italic>paratypes</italic></bold> 15♂, 38♀, same data as holotype.</p></tp:treatment-sec><tp:treatment-sec sec-type="diagnosis" id="SECID0E6RAG"><title>Diagnosis.</title><p>The new species is rather similar to <tp:taxon-name><tp:taxon-name-part taxon-name-part-type="genus" reg="Tachycines">Tachycines</tp:taxon-name-part> (<tp:taxon-name-part taxon-name-part-type="subgenus" reg="Gymnaeta">Gymnaeta</tp:taxon-name-part>) <tp:taxon-name-part taxon-name-part-type="species" reg="shibenzhangi">shibenzhangi</tp:taxon-name-part></tp:taxon-name> sp. nov., it can easily be distinguished by the eyes moderately reduced, ventral conical projections of 3<sup>rd</sup>–8<sup>th</sup> abdominal sternites developed, distal mucronate without ciliated; but the latter of eyes extremely reduce, ventral conical projections of 3<sup>rd</sup>–8<sup>th</sup> abdominal sternites developed, distal obtuse and densely ciliated.</p></tp:treatment-sec><tp:treatment-sec sec-type="description" id="SECID0E2SAG"><title>Description.</title><p><bold>Male.</bold> Body medium size (Fig. <xref ref-type="fig" rid="F9">9D, E</xref>). Vertex conical tubercles almost absent, ommateum moderately reduced. Legs elongate and slender; fore femur approx. 2.5–3.1 times longer than the pronotum, ventrally unarmed, external genicular lobe with one elongate movable spur, internal knee lobe with a small spine; fore tibiae beneath with one external spur and one internal spur. Mid femur with an elongate movable spur on both internal and external genicular lobe, ventrally unarmed; mid tibiae beneath without internal and external spur. Hind femur without spines ventrally; hind tibiae dorsally with 9–15 internal spines and 9–13 external spines, sparsely arranged, supra-internal spur of hind tibiae not exceeding the ventral apex of hind tarsus. Hind tarsus ventrally with bristles (Fig. <xref ref-type="fig" rid="F9">9C</xref>). ventral conical projections of 3<sup>rd</sup>–8<sup>th</sup> abdominal sternites developed, distal mucronate without cilia. Epiphallus of male genitalia nearly semi-circular, lateral sclerites sub-elliptical; median process of male genitalia with semi-sclerotized lobules at apical part and divided into two lobes, significantly longer than lateral sclerites (Fig. <xref ref-type="fig" rid="F9">9A, B</xref>).</p><fig id="F9" position="float" orientation="portrait"><object-id xmlns:xlink="http://www.w3.org/1999/xlink" content-type="doi" xlink:type="simple">10.3897/zookeys.1109.73937.figure9</object-id><object-id xmlns:xlink="http://www.w3.org/1999/xlink" content-type="arpha" xlink:type="simple">87A59319-187A-5979-9235-3AF525ACB4EC</object-id><label>Figure 9.</label><caption><p><tp:taxon-name><tp:taxon-name-part taxon-name-part-type="genus" reg="Tachycines">Tachycines</tp:taxon-name-part> (<tp:taxon-name-part taxon-name-part-type="subgenus" reg="Gymnaeta">Gymnaeta</tp:taxon-name-part>) <tp:taxon-name-part taxon-name-part-type="species" reg="ziyunensis">ziyunensis</tp:taxon-name-part></tp:taxon-name> sp. nov., <bold>A</bold> male genitalia in dorsal view <bold>B</bold> male genitalia in ventral view <bold>C</bold> hind tarsus in lateral view <bold>D</bold> male live habitus in dorsal view <bold>E</bold> nymph of male, living habitus in dorsal view.</p></caption><graphic xmlns:xlink="http://www.w3.org/1999/xlink" xlink:href="zookeys-1109-115_article-73937__-g009.jpg" position="float" orientation="portrait" xlink:type="simple" id="oo_709401.jpg"><uri content-type="original_file" xlink:type="simple">https://binary.pensoft.net/fig/709401</uri></graphic></fig><p><bold>Female.</bold> Appearance is similar to the male. Subgenital plate with three lobes, median lobe large, triangular; ovipositor is slightly longer than half of the hind femur length.</p></tp:treatment-sec><tp:treatment-sec sec-type="Coloration" id="SECID0E3UAG"><title>Coloration.</title><p>The body color is yellowish, face without dark brown stripes, uniformly pale yellow, ventral conical projections of abdominal sternites shiny white. Ovipositor is brownish yellow.</p></tp:treatment-sec><tp:treatment-sec sec-type="description" id="SECID0EBVAG"><title>Measurements</title><p><bold>(mm).</bold> Body ♂11.4–12.8, ♀12.2–13.2, pronotum ♂ 3.5–4.3, ♀ 3.9–4.3, fore femur ♂ 11.0–12.1, ♀ 10.2–10.8, hind femur ♂ 17.9–19.2, ♀ 16.9–17.9; ovipositor 8.9–10.3.</p></tp:treatment-sec><tp:treatment-sec sec-type="distribution" id="SECID0EJVAG"><title>Distribution of light zone.</title><p>Dark light zone.</p></tp:treatment-sec><tp:treatment-sec sec-type="Cave adaptation type" id="SECID0EOVAG"><title>Cave adaptation type.</title><p>Troglobite.</p></tp:treatment-sec><tp:treatment-sec sec-type="etymology" id="SECID0ETVAG"><title>Etymology.</title><p>The name of the new species refers to the type locality.</p></tp:treatment-sec><tp:treatment-sec><!--Section generated to contain objects referenced in tp:taxon-treatment.--><fig id="F15" position="float" orientation="portrait"><object-id xmlns:xlink="http://www.w3.org/1999/xlink" content-type="doi" xlink:type="simple">10.3897/zookeys.1109.73937.figure15</object-id><object-id xmlns:xlink="http://www.w3.org/1999/xlink" content-type="arpha" xlink:type="simple">9AD05B06-E1FD-5B0E-BF0E-36A989A352DE</object-id><label>Figure 15.</label><caption><p>Distribution map for new species of subgenus <tp:taxon-name><tp:taxon-name-part taxon-name-part-type="genus" reg="Tachycines"/><tp:taxon-name-part taxon-name-part-type="subgenus" reg="Gymnaeta">Gymnaeta</tp:taxon-name-part></tp:taxon-name> from Guizhou mentioned in this study.</p></caption><graphic xmlns:xlink="http://www.w3.org/1999/xlink" xlink:href="zookeys-1109-115_article-73937__-g015.jpg" position="float" orientation="portrait" xlink:type="simple" id="oo_709407.jpg"><uri content-type="original_file" xlink:type="simple">https://binary.pensoft.net/fig/709407</uri></graphic></fig></tp:treatment-sec></tp:taxon-treatment>
