# Supplementary material for: ﻿Ten new species of genus Tachycines (Orthoptera, Rhaphidophoridae, Aemodogryllinae) from karst caves in Guizhou, China
Source: Zookeys. 2022 Jul 1;1109:115–40. doi: 10.3897/zookeys.1109.73937 (PMC9848947; doi:10.3897/zookeys.1109.73937)
Supplement: XML Treatment for Tachycines (Gymnaeta) jialiangensis [file zookeys.1109.73937-treatment11.xml]

<!DOCTYPE tp:taxon-treatment
  PUBLIC "-//TaxonX//DTD Taxonomic Treatment Publishing DTD v0 20100105//EN" "tax-treatment-NSO.dtd">
<tp:taxon-treatment xmlns:tp="http://www.plazi.org/taxpub"><tp:treatment-meta><kwd-group><label>Taxon classification</label><kwd>
                <named-content content-type="kingdom">Animalia</named-content>
              </kwd><kwd>
                <named-content content-type="order">Orthoptera</named-content>
              </kwd><kwd>
                <named-content content-type="family">Rhaphidophoridae</named-content>
              </kwd></kwd-group><mixed-citation publication-type="journal"><person-group><name><surname>Zhou</surname><given-names>Xulin</given-names></name><name><surname>Yang</surname><given-names>Weicheng</given-names></name></person-group><article-title>﻿Ten new species of genus <italic><tp:taxon-name><tp:taxon-name-part taxon-name-part-type="genus" reg="Tachycines">Tachycines</tp:taxon-name-part></tp:taxon-name></italic> (<tp:taxon-name><tp:taxon-name-part taxon-name-part-type="order">Orthoptera</tp:taxon-name-part></tp:taxon-name>, <tp:taxon-name><tp:taxon-name-part taxon-name-part-type="family">Rhaphidophoridae</tp:taxon-name-part></tp:taxon-name>, <tp:taxon-name><tp:taxon-name-part taxon-name-part-type="subfamily">Aemodogryllinae</tp:taxon-name-part></tp:taxon-name>) from karst caves in Guizhou, China</article-title><source>Zookeys</source><day>01</day><month>07</month><year>2022</year><volume>1109</volume><fpage>115</fpage><lpage>140</lpage><pub-id pub-id-type="doi">10.3897/zookeys.1109.73937</pub-id></mixed-citation></tp:treatment-meta><tp:nomenclature><label>﻿</label><tp:taxon-name><object-id xmlns:xlink="http://www.w3.org/1999/xlink" content-type="arpha" xlink:type="simple">BCC3032F-587C-5ACF-AC68-103EB72D4DFE</object-id><tp:taxon-name-part taxon-name-part-type="genus" reg="Tachycines">Tachycines</tp:taxon-name-part> (<tp:taxon-name-part taxon-name-part-type="subgenus" reg="Gymnaeta">Gymnaeta</tp:taxon-name-part>) <tp:taxon-name-part taxon-name-part-type="species" reg="jialiangensis">jialiangensis</tp:taxon-name-part><object-id xmlns:xlink="http://www.w3.org/1999/xlink" content-type="zoobank" xlink:type="simple">http://zoobank.org/68C1DDDD-C8AD-432B-9BBD-85D4610A79A5</object-id></tp:taxon-name><tp:taxon-status xmlns:xlink="http://www.w3.org/1999/xlink" xlink:type="simple"> sp. nov.</tp:taxon-status><xref ref-type="fig" rid="F10">Figs 10A–C</xref><xref ref-type="fig" rid="F15">, 15</xref></tp:nomenclature><tp:treatment-sec sec-type="material" id="SECID0ELXAG"><title>Specimens examined.</title><p><bold><italic>Holotype</italic></bold> 1♂, Lajilou Cave, Jialiang Town, Libo County, 2017-X-23, collected by Xulin Zhou, Dongshan Xu, Weicheng Yang; <bold><italic>paratypes</italic></bold>, 4♂, 2♀, same data as holotype.</p></tp:treatment-sec><tp:treatment-sec sec-type="diagnosis" id="SECID0EZXAG"><title>Diagnosis.</title><p>This species is similar to <tp:taxon-name><tp:taxon-name-part taxon-name-part-type="genus" reg="Tachycines">T.</tp:taxon-name-part> (<tp:taxon-name-part taxon-name-part-type="subgenus" reg="Gymnaeta">G.</tp:taxon-name-part>) <tp:taxon-name-part taxon-name-part-type="species" reg="ziyunensis">ziyunensis</tp:taxon-name-part></tp:taxon-name> sp. nov. but differs in that the hind tarsus ventrally bears bristles in <tp:taxon-name><tp:taxon-name-part taxon-name-part-type="genus" reg="Tachycines">T.</tp:taxon-name-part> (<tp:taxon-name-part taxon-name-part-type="subgenus" reg="Gymnaeta">G.</tp:taxon-name-part>) <tp:taxon-name-part taxon-name-part-type="species" reg="ziyunensis">ziyunensis</tp:taxon-name-part></tp:taxon-name> sp. nov., and by the hind tibiae armed with 9–15 spines on both sides; however, the hind tarsus is keeled ventrally in <tp:taxon-name><tp:taxon-name-part taxon-name-part-type="genus" reg="Tachycines">T.</tp:taxon-name-part> (<tp:taxon-name-part taxon-name-part-type="subgenus" reg="Gymnaeta">G.</tp:taxon-name-part>) <tp:taxon-name-part taxon-name-part-type="species" reg="jialiangensis">jialiangensis</tp:taxon-name-part></tp:taxon-name> sp. nov., and the hind tibiae are provided with 17–25 spines on both sides.</p></tp:treatment-sec><tp:treatment-sec sec-type="description" id="SECID0EJZAG"><title>Description.</title><p><bold>Male.</bold> Body medium in size. Vertex conical tubercles almost absent, ommateum moderately reduced. Legs elongate and slender; fore femur 2.9–3.0 times longer than the pronotum, ventrally unarmed, external genicular lobe with single elongate movable spur, internal knee lobe without spine; fore tibiae beneath with two external spurs and one internal spur. Mid femur with an elongate movable spur on both internal and external genicular lobes, ventrally unarmed; mid tibiae beneath with an external spur and without internal spur. Hind femur without spines ventrally; hind tibiae dorsally with 18–25 internal spines and 17 or 18 external spines, sparsely arranged. Supra-internal spur of hind tibiae not exceeding ventral apex of hind tarsus. Hind tarsus keeled ventrally (Fig. <xref ref-type="fig" rid="F10">10C</xref>). ventral conical projections of 3<sup>rd</sup>–8<sup>th</sup> abdominal sternites developed, distally mucronate without cilia. Epiphallus of male genitalia nearly semi-circular, lateral sclerites sub-elliptical, median process of male genitalia with semi-sclerotized lobules at apical part and divided into two lobes, significantly longer than lateral sclerites (Fig. <xref ref-type="fig" rid="F10">10A, B</xref>).</p><fig id="F10" position="float" orientation="portrait"><object-id xmlns:xlink="http://www.w3.org/1999/xlink" content-type="doi" xlink:type="simple">10.3897/zookeys.1109.73937.figure10</object-id><object-id xmlns:xlink="http://www.w3.org/1999/xlink" content-type="arpha" xlink:type="simple">AA5E7A43-D3B5-5CCA-840B-829260D5E67F</object-id><label>Figure 10.</label><caption><p><tp:taxon-name><tp:taxon-name-part taxon-name-part-type="genus" reg="Tachycines">Tachycines</tp:taxon-name-part> (<tp:taxon-name-part taxon-name-part-type="subgenus" reg="Gymnaeta">Gymnaeta</tp:taxon-name-part>) <tp:taxon-name-part taxon-name-part-type="species" reg="jialiangensis">jialiangensis</tp:taxon-name-part></tp:taxon-name> sp. nov., <bold>A</bold> male genitalia in dorsal view <bold>B</bold> male genitalia in ventral view <bold>C</bold> hind tarsus in lateral view.</p></caption><graphic xmlns:xlink="http://www.w3.org/1999/xlink" xlink:href="zookeys-1109-115_article-73937__-g010.jpg" position="float" orientation="portrait" xlink:type="simple" id="oo_709402.jpg"><uri content-type="original_file" xlink:type="simple">https://binary.pensoft.net/fig/709402</uri></graphic></fig><p><bold>Female.</bold> Appearance is similar to the male. Subgenital plate with three lobes, median lobe large, triangular; ovipositor slightly shorter than half of the hind femur length, dorsal margin smooth, apical area of ventral margin denticulate.</p></tp:treatment-sec><tp:treatment-sec sec-type="Coloration" id="SECID0EC2AG"><title>Coloration.</title><p>Body color uniform, pale yellow; face without dark brown stripes; ventral conical projections of 3<sup>rd</sup>–8<sup>th</sup> abdominal sternites shiny white.</p></tp:treatment-sec><tp:treatment-sec sec-type="description" id="SECID0EM2AG"><title>Measurements</title><p><bold>(mm).</bold> Body ♂ 11.8–12.0, ♀ 11.2–13.0; pronotum ♂ 3.5–3.6, ♀ 3.4–4.2; fore femur ♂ 10.3–10.6, ♀10.4–13.2; hind femur ♂17.5–18.4, ♀17.1–21.66, ovipositor 8.3–9.9.</p></tp:treatment-sec><tp:treatment-sec sec-type="distribution" id="SECID0EU2AG"><title>Distribution of light zone.</title><p>Dark light zone.</p></tp:treatment-sec><tp:treatment-sec sec-type="Cave adaptation type" id="SECID0EZ2AG"><title>Cave adaptation type.</title><p>Troglobite.</p></tp:treatment-sec><tp:treatment-sec sec-type="etymology" id="SECID0E52AG"><title>Etymology.</title><p>The name of the new species refers to the type locality.</p></tp:treatment-sec><tp:treatment-sec><!--Section generated to contain objects referenced in tp:taxon-treatment.--><fig id="F15" position="float" orientation="portrait"><object-id xmlns:xlink="http://www.w3.org/1999/xlink" content-type="doi" xlink:type="simple">10.3897/zookeys.1109.73937.figure15</object-id><object-id xmlns:xlink="http://www.w3.org/1999/xlink" content-type="arpha" xlink:type="simple">9AD05B06-E1FD-5B0E-BF0E-36A989A352DE</object-id><label>Figure 15.</label><caption><p>Distribution map for new species of subgenus <tp:taxon-name><tp:taxon-name-part taxon-name-part-type="genus" reg="Tachycines"/><tp:taxon-name-part taxon-name-part-type="subgenus" reg="Gymnaeta">Gymnaeta</tp:taxon-name-part></tp:taxon-name> from Guizhou mentioned in this study.</p></caption><graphic xmlns:xlink="http://www.w3.org/1999/xlink" xlink:href="zookeys-1109-115_article-73937__-g015.jpg" position="float" orientation="portrait" xlink:type="simple" id="oo_709407.jpg"><uri content-type="original_file" xlink:type="simple">https://binary.pensoft.net/fig/709407</uri></graphic></fig></tp:treatment-sec></tp:taxon-treatment>
